# Supplementary material for: Transcriptome Reprogramming of Tomato Orchestrate the Hormone Signaling Network of Systemic Resistance Induced by Chaetomium globosum
Source: Front Plant Sci. 2021 Sep 23;12:721193. doi: 10.3389/fpls.2021.721193 (PMC8495223; doi:10.3389/fpls.2021.721193)
Supplement: Supplementary file 5 [file Table_5.xls]

## Sheet: Table 5
test_id	gene_id	gene	locus	sample_1	sample_2	status	value_1	value_2	log2(fold_change)	test_stat	p_value	q_value	significant	Entry	Gene names	Protein names	Organism	Pathway	Gene ontology (biological process)	Gene ontology (cellular component)	Gene ontology (GO)	Gene ontology (molecular function)	Gene ontology IDs	Cross-reference (UniPathway)	Cross-reference (KEGG)	Cross-reference (KO)	KEGG-pathways
XLOC_000116	XLOC_000116	Solyc01g007800.3	1:1890876-1891425	OHr	12Hr	OK	9.61866	0	#NAME?	#NAME?	5e-05	0.00278654	yes	A0A3Q7E8H0	101254625	Transcription repressor (Ovate family protein)	Solanum lycopersicum (Tomato) (Lycopersicon esculentum)	-	negative regulation of transcription, DNA-templated [GO:0045892]	nucleus [GO:0005634]	nucleus [GO:0005634]; negative regulation of transcription, DNA-templated [GO:0045892]	-	GO:0005634; GO:0045892	-	sly:101254625;	-	-
XLOC_000154	XLOC_000154	Solyc01g008520.3	1:2555044-2564589	OHr	12Hr	OK	1.51684	0	#NAME?	#NAME?	0.0001	0.00457579	yes	A0A3Q7E941	101255234	Uncharacterized protein	Solanum lycopersicum (Tomato) (Lycopersicon esculentum)	-	double-strand break repair via homologous recombination [GO:0000724]	Rad51B-Rad51C-Rad51D-XRCC2 complex [GO:0033063]; replication fork [GO:0005657]	Rad51B-Rad51C-Rad51D-XRCC2 complex [GO:0033063]; replication fork [GO:0005657]; double-strand break repair via homologous recombination [GO:0000724]	-	GO:0000724; GO:0005657; GO:0033063	-	sly:101255234;	K10879;	Homologous recombination;
XLOC_000289	XLOC_000289	Solyc01g011095.1	1:7606209-7618442	OHr	12Hr	OK	1.80012	0	#NAME?	#NAME?	0.00015	0.00618057	yes	A0A3Q7EAH9	-	Uncharacterized protein	Solanum lycopersicum (Tomato) (Lycopersicon esculentum)	-	cell-cell signaling involved in cell fate commitment [GO:0045168]	integral component of membrane [GO:0016021]	integral component of membrane [GO:0016021]; cell-cell signaling involved in cell fate commitment [GO:0045168]	-	GO:0016021; GO:0045168	-	-	-	-
XLOC_002072	XLOC_002072	Solyc01g005140.3	1:127073-134213	OHr	12Hr	OK	1.63651	0	#NAME?	#NAME?	5e-05	0.00278654	yes	A0A3Q7EQH3	-	Uncharacterized protein	Solanum lycopersicum (Tomato) (Lycopersicon esculentum)	-	-	integral component of membrane [GO:0016021]	integral component of membrane [GO:0016021]; metal ion binding [GO:0046872]; oxidoreductase activity [GO:0016491]	metal ion binding [GO:0046872]; oxidoreductase activity [GO:0016491]	GO:0016021; GO:0016491; GO:0046872	-	-	-	-
XLOC_002302	XLOC_002302	Solyc01g009770.3	1:4089843-4093600	OHr	12Hr	OK	1.71626	0	#NAME?	#NAME?	5e-05	0.00278654	yes	A0A3Q7E9S5	-	Uncharacterized protein	Solanum lycopersicum (Tomato) (Lycopersicon esculentum)	-	-	-	-	-	-	-	-	-	-
XLOC_003051	XLOC_003051	Solyc01g079360.3	1:78310566-78311913	OHr	12Hr	OK	3.30303	0	#NAME?	#NAME?	5e-05	0.00278654	yes	A0A3Q7F0W3	-	WRKY domain-containing protein	Solanum lycopersicum (Tomato) (Lycopersicon esculentum)	-	-	nucleus [GO:0005634]	nucleus [GO:0005634]; DNA-binding transcription factor activity [GO:0003700]; sequence-specific DNA binding [GO:0043565]	DNA-binding transcription factor activity [GO:0003700]; sequence-specific DNA binding [GO:0043565]	GO:0003700; GO:0005634; GO:0043565	-	-	-	-
XLOC_003255	XLOC_003255	Solyc01g087775.1	1:82556705-82557412	OHr	12Hr	OK	4.29196	0	#NAME?	#NAME?	0.0002	0.00764308	yes	A0A3Q7EIV2	-	Peptidase_S8 domain-containing protein	Solanum lycopersicum (Tomato) (Lycopersicon esculentum)	-	-	-	serine-type endopeptidase activity [GO:0004252]	serine-type endopeptidase activity [GO:0004252]	GO:0004252	-	-	-	-
XLOC_003421	XLOC_003421	Solyc01g094170.3	1:85616615-85622084	OHr	12Hr	OK	3.03427	0	#NAME?	#NAME?	5e-05	0.00278654	yes	A0A3Q7F544	-	Uncharacterized protein	Solanum lycopersicum (Tomato) (Lycopersicon esculentum)	-	galactolipid biosynthetic process [GO:0019375]	chloroplast outer membrane [GO:0009707]	chloroplast outer membrane [GO:0009707]; UDP-galactosyltransferase activity [GO:0035250]; galactolipid biosynthetic process [GO:0019375]	UDP-galactosyltransferase activity [GO:0035250]	GO:0009707; GO:0019375; GO:0035250	-	sly:101258305;	K09480;	Metabolic pathways; Glycerolipid metabolism;
XLOC_003877	XLOC_003877	Solyc01g104900.3	1:93111758-93112926	OHr	12Hr	OK	1.94806	0	#NAME?	#NAME?	0.00015	0.00618057	yes	A0A3Q7FAY5	101246188	NAC domain-containing protein	Solanum lycopersicum (Tomato) (Lycopersicon esculentum)	-	regulation of transcription, DNA-templated [GO:0006355]; system development [GO:0048731]	-	DNA binding [GO:0003677]; regulation of transcription, DNA-templated [GO:0006355]; system development [GO:0048731]	DNA binding [GO:0003677]	GO:0003677; GO:0006355; GO:0048731	-	sly:101246188;	-	-
XLOC_004446	XLOC_004446	Solyc10g009270.3	10:3248347-3250830	OHr	12Hr	OK	1.84331	0	#NAME?	#NAME?	0.0001	0.00457579	yes	A0A3Q7ICX2	101267939	BHLH domain-containing protein	Solanum lycopersicum (Tomato) (Lycopersicon esculentum)	-	-	nucleus [GO:0005634]	nucleus [GO:0005634]; protein dimerization activity [GO:0046983]	protein dimerization activity [GO:0046983]	GO:0005634; GO:0046983	-	sly:101267939;	-	-
XLOC_004920	XLOC_004920	Solyc10g051220.2	10:51711977-51716348	OHr	12Hr	OK	1.65677	0	#NAME?	#NAME?	5e-05	0.00278654	yes	A0A3Q7JBV4	-	Uncharacterized protein	Solanum lycopersicum (Tomato) (Lycopersicon esculentum)	-	-	integral component of membrane [GO:0016021]	integral component of membrane [GO:0016021]	-	GO:0016021	-	-	-	-
XLOC_005031	XLOC_005031	Solyc10g055730.2	10:57234484-57235537	OHr	12Hr	OK	4.47173	0	#NAME?	#NAME?	5e-05	0.00278654	yes	A0A3Q7IHY3	-	Uncharacterized protein	Solanum lycopersicum (Tomato) (Lycopersicon esculentum)	-	-	-	transferase activity, transferring acyl groups other than amino-acyl groups [GO:0016747]	transferase activity, transferring acyl groups other than amino-acyl groups [GO:0016747]	GO:0016747	-	-	-	-
XLOC_006821	XLOC_006821	Solyc11g005390.2	11:308128-309148	OHr	12Hr	OK	5.67026	0	#NAME?	#NAME?	5e-05	0.00278654	yes	A0A3Q7JHF6	-	Uncharacterized protein	Solanum lycopersicum (Tomato) (Lycopersicon esculentum)	-	-	integral component of membrane [GO:0016021]; membrane [GO:0016020]	integral component of membrane [GO:0016021]; membrane [GO:0016020]	-	GO:0016020; GO:0016021	-	-	-	-
XLOC_008883	XLOC_008883	Solyc11g065990.2	11:51897202-51898870	OHr	12Hr	OK	1.63186	0	#NAME?	#NAME?	5e-05	0.00278654	yes	A0A3Q7IYZ1	-	Uncharacterized protein	Solanum lycopersicum (Tomato) (Lycopersicon esculentum)	-	-	cytoskeleton [GO:0005856]	cytoskeleton [GO:0005856]; ATP binding [GO:0005524]	ATP binding [GO:0005524]	GO:0005524; GO:0005856	-	-	-	-
XLOC_009218	XLOC_009218	Solyc12g006770.1	12:1197774-1198026	OHr	12Hr	OK	45.8503	0	#NAME?	#NAME?	5e-05	0.00278654	yes	A0A3Q7J371	-	Uncharacterized protein	Solanum lycopersicum (Tomato) (Lycopersicon esculentum)	-	-	-	-	-	-	-	-	-	-
XLOC_009905	XLOC_009905	Solyc12g042100.2	12:58064812-58065271	OHr	12Hr	OK	37.0997	0	#NAME?	#NAME?	5e-05	0.00278654	yes	A0A3Q7JVV3	-	Uncharacterized protein	Solanum lycopersicum (Tomato) (Lycopersicon esculentum)	-	-	integral component of membrane [GO:0016021]	integral component of membrane [GO:0016021]	-	GO:0016021	-	-	-	-
XLOC_010638	XLOC_010638	Solyc12g011370.2	12:4203785-4205546	OHr	12Hr	OK	4.51111	0	#NAME?	#NAME?	5e-05	0.00278654	yes	A0A3Q7J513	-	AA_permease_C domain-containing protein	Solanum lycopersicum (Tomato) (Lycopersicon esculentum)	-	amino acid transport [GO:0006865]	integral component of membrane [GO:0016021]; plasma membrane [GO:0005886]	integral component of membrane [GO:0016021]; plasma membrane [GO:0005886]; amino acid transmembrane transporter activity [GO:0015171]; amino acid transport [GO:0006865]	amino acid transmembrane transporter activity [GO:0015171]	GO:0005886; GO:0006865; GO:0015171; GO:0016021	-	-	-	-
XLOC_011169	XLOC_011169	Solyc12g044250.2	12:60083126-60085758	OHr	12Hr	OK	3.5973	0	#NAME?	#NAME?	5e-05	0.00278654	yes	A0A3Q7JAN1	101244164	Uncharacterized protein	Solanum lycopersicum (Tomato) (Lycopersicon esculentum)	-	-	cytosol [GO:0005829]	cytosol [GO:0005829]; glyoxylate reductase (NADP) activity [GO:0030267]; hydroxypyruvate reductase activity [GO:0016618]; NAD binding [GO:0051287]	glyoxylate reductase (NADP) activity [GO:0030267]; hydroxypyruvate reductase activity [GO:0016618]; NAD binding [GO:0051287]	GO:0005829; GO:0016618; GO:0030267; GO:0051287	-	sly:101244164;	-	-
XLOC_011933	XLOC_011933	Solyc02g061990.3	2:34102190-34103671	OHr	12Hr	OK	3.4624	0	#NAME?	#NAME?	5e-05	0.00278654	yes	A0A3Q7EYH3	-	BZIP domain-containing protein	Solanum lycopersicum (Tomato) (Lycopersicon esculentum)	-	positive regulation of transcription, DNA-templated [GO:0045893]	nucleus [GO:0005634]	nucleus [GO:0005634]; DNA-binding transcription factor activity [GO:0003700]; positive regulation of transcription, DNA-templated [GO:0045893]	DNA-binding transcription factor activity [GO:0003700]	GO:0003700; GO:0005634; GO:0045893	-	-	-	-
XLOC_011958	XLOC_011958	Solyc02g062463.1	2:34618153-34619599	OHr	12Hr	OK	2.37392	0	#NAME?	#NAME?	5e-05	0.00278654	yes	A0A3Q7EYI3	-	Fe2OG dioxygenase domain-containing protein	Solanum lycopersicum (Tomato) (Lycopersicon esculentum)	-	-	-	dioxygenase activity [GO:0051213]; metal ion binding [GO:0046872]	dioxygenase activity [GO:0051213]; metal ion binding [GO:0046872]	GO:0046872; GO:0051213	-	-	-	-
XLOC_012007	XLOC_012007	Solyc02g063440.3	2:36084640-36085369	OHr	12Hr	OK	4.08463	0	#NAME?	#NAME?	0.00015	0.00618057	yes	A0A3Q7EZT3	-	CYSTM domain-containing protein	Solanum lycopersicum (Tomato) (Lycopersicon esculentum)	-	-	plasma membrane [GO:0005886]	plasma membrane [GO:0005886]	-	GO:0005886	-	-	-	-
XLOC_012413	XLOC_012413	Solyc02g078130.3	2:43477568-43479618	OHr	12Hr	OK	2.09261	0	#NAME?	#NAME?	5e-05	0.00278654	yes	A0A3Q7F4E7	101247399	BHLH domain-containing protein	Solanum lycopersicum (Tomato) (Lycopersicon esculentum)	-	regulation of transcription by RNA polymerase II [GO:0006357]	nucleus [GO:0005634]; RNA polymerase II transcription regulator complex [GO:0090575]	nucleus [GO:0005634]; RNA polymerase II transcription regulator complex [GO:0090575]; DNA-binding transcription factor activity [GO:0003700]; protein dimerization activity [GO:0046983]; RNA polymerase II transcription regulatory region sequence-specific DNA binding [GO:0000977]; transcription factor binding [GO:0008134]; regulation of transcription by RNA polymerase II [GO:0006357]	DNA-binding transcription factor activity [GO:0003700]; protein dimerization activity [GO:0046983]; RNA polymerase II transcription regulatory region sequence-specific DNA binding [GO:0000977]; transcription factor binding [GO:0008134]	GO:0000977; GO:0003700; GO:0005634; GO:0006357; GO:0008134; GO:0046983; GO:0090575	-	sly:101247399;	-	-
XLOC_012509	XLOC_012509	Solyc02g080150.2	2:45013638-45014617	OHr	12Hr	OK	7.30285	0	#NAME?	#NAME?	5e-05	0.00278654	yes	A0A3Q7F4W2	-	Uncharacterized protein	Solanum lycopersicum (Tomato) (Lycopersicon esculentum)	-	-	integral component of membrane [GO:0016021]	integral component of membrane [GO:0016021]	-	GO:0016021	-	-	-	-
XLOC_012938	XLOC_012938	Solyc02g088510.3	2:51220920-51223394	OHr	12Hr	OK	1.99782	0	#NAME?	#NAME?	5e-05	0.00278654	yes	A0A3Q7FBA9	-	Sacchrp_dh_NADP domain-containing protein	Solanum lycopersicum (Tomato) (Lycopersicon esculentum)	-	glycolipid biosynthetic process [GO:0009247]	lipid droplet [GO:0005811]; mitochondrion [GO:0005739]; plasma membrane [GO:0005886]	lipid droplet [GO:0005811]; mitochondrion [GO:0005739]; plasma membrane [GO:0005886]; oxidoreductase activity [GO:0016491]; glycolipid biosynthetic process [GO:0009247]	oxidoreductase activity [GO:0016491]	GO:0005739; GO:0005811; GO:0005886; GO:0009247; GO:0016491	-	sly:101265506;	-	-
XLOC_012958	XLOC_012958	Solyc02g089010.2	2:51548666-51552294	OHr	12Hr	OK	1.83113	0	#NAME?	#NAME?	0.0001	0.00457579	yes	A0A3Q7FB00	-	Protein kinase domain-containing protein	Solanum lycopersicum (Tomato) (Lycopersicon esculentum)	-	-	integral component of membrane [GO:0016021]	integral component of membrane [GO:0016021]; ATP binding [GO:0005524]; protein kinase activity [GO:0004672]	ATP binding [GO:0005524]; protein kinase activity [GO:0004672]	GO:0004672; GO:0005524; GO:0016021	-	-	-	-
XLOC_013054	XLOC_013054	Solyc02g090980.1	2:53070221-53071289	OHr	12Hr	OK	1.53849	0	#NAME?	#NAME?	5e-05	0.00278654	yes	A0A3Q7FCK5	101250569	Protein kinase domain-containing protein	Solanum lycopersicum (Tomato) (Lycopersicon esculentum)	-	-	-	ATP binding [GO:0005524]; protein serine/threonine kinase activity [GO:0004674]	ATP binding [GO:0005524]; protein serine/threonine kinase activity [GO:0004674]	GO:0004674; GO:0005524	-	sly:101250569;	-	-
XLOC_013431	XLOC_013431	Solyc02g030130.3	2:25660812-25667570	OHr	12Hr	OK	1.42721	0	#NAME?	#NAME?	0.0002	0.00764308	yes	A0A3Q7FH34	-	Uncharacterized protein	Solanum lycopersicum (Tomato) (Lycopersicon esculentum)	-	-	-	serine-type endopeptidase activity [GO:0004252]	serine-type endopeptidase activity [GO:0004252]	GO:0004252	-	-	-	-
XLOC_013778	XLOC_013778	Solyc02g066800.2	2:37528681-37529146	OHr	12Hr	OK	13.9359	0	#NAME?	#NAME?	5e-05	0.00278654	yes	A0A3Q7EZS9	-	Uncharacterized protein	Solanum lycopersicum (Tomato) (Lycopersicon esculentum)	-	-	-	-	-	-	-	sly:101250472;	-	-
XLOC_013901	XLOC_013901	Solyc02g069025.1	2:39545965-39547299	OHr	12Hr	OK	4.84858	0	#NAME?	#NAME?	0.0001	0.00457579	yes	A0A3Q7F306	101244054	Uncharacterized protein	Solanum lycopersicum (Tomato) (Lycopersicon esculentum)	-	-	-	-	-	-	-	sly:101244054;	-	-
XLOC_014221	XLOC_014221	Solyc02g079490.3	2:44577274-44579796	OHr	12Hr	OK	11.8862	0	#NAME?	#NAME?	5e-05	0.00278654	yes	A0A3Q7F4L6	101246106	Uncharacterized protein	Solanum lycopersicum (Tomato) (Lycopersicon esculentum)	-	-	-	transferase activity, transferring acyl groups other than amino-acyl groups [GO:0016747]	transferase activity, transferring acyl groups other than amino-acyl groups [GO:0016747]	GO:0016747	-	sly:101246106;	-	-
XLOC_014770	XLOC_014770	Solyc02g090920.2	2:53032943-53035197	OHr	12Hr	OK	1.64473	0	#NAME?	#NAME?	5e-05	0.00278654	yes	K4BCP1	-	Lipase_3 domain-containing protein	Solanum lycopersicum (Tomato) (Lycopersicon esculentum)	-	lipid metabolic process [GO:0006629]	integral component of membrane [GO:0016021]	integral component of membrane [GO:0016021]; lipid metabolic process [GO:0006629]	-	GO:0006629; GO:0016021	-	-	-	-
XLOC_015940	XLOC_015940	Solyc03g097760.2	3:61540715-61541722	OHr	12Hr	OK	1.46938	0	#NAME?	#NAME?	0.00015	0.00618057	yes	K4BJJ3	-	Uncharacterized protein	Solanum lycopersicum (Tomato) (Lycopersicon esculentum)	-	-	-	-	-	-	-	-	-	-
XLOC_016831	XLOC_016831	Solyc03g031570.3	3:4092262-4094681	OHr	12Hr	OK	2.17567	0	#NAME?	#NAME?	0.0002	0.00764308	yes	A0A3Q7FHV4	-	Cytochrome b561 domain-containing protein	Solanum lycopersicum (Tomato) (Lycopersicon esculentum)	-	-	integral component of membrane [GO:0016021]	integral component of membrane [GO:0016021]; metal ion binding [GO:0046872]	metal ion binding [GO:0046872]	GO:0016021; GO:0046872	-	sly:101264407;	-	-
XLOC_016845	XLOC_016845	Solyc03g031780.3	3:4298033-4300004	OHr	12Hr	OK	2.95421	0	#NAME?	#NAME?	5e-05	0.00278654	yes	A0A3Q7FHZ2	-	Uncharacterized protein	Solanum lycopersicum (Tomato) (Lycopersicon esculentum)	-	male meiosis II [GO:0007142]	-	male meiosis II [GO:0007142]	-	GO:0007142	-	-	-	-
XLOC_017372	XLOC_017372	Solyc03g083050.3	3:54303656-54305200	OHr	12Hr	OK	1.8827	0	#NAME?	#NAME?	5e-05	0.00278654	yes	A0A3Q7FKP6	101260113	Uncharacterized protein	Solanum lycopersicum (Tomato) (Lycopersicon esculentum)	-	-	-	-	-	-	-	sly:101260113;	-	-
XLOC_017722	XLOC_017722	Solyc03g111597.1	3:63724396-63726537	OHr	12Hr	OK	4.74402	0	#NAME?	#NAME?	0.0002	0.00764308	yes	A0A3Q7FR14	-	Uncharacterized protein	Solanum lycopersicum (Tomato) (Lycopersicon esculentum)	-	base-excision repair [GO:0006284]	nucleus [GO:0005634]	nucleus [GO:0005634]; DNA-(apurinic or apyrimidinic site) endonuclease activity [GO:0003906]; double-stranded DNA 3'-5' exodeoxyribonuclease activity [GO:0008311]; phosphodiesterase I activity [GO:0004528]; base-excision repair [GO:0006284]	DNA-(apurinic or apyrimidinic site) endonuclease activity [GO:0003906]; double-stranded DNA 3'-5' exodeoxyribonuclease activity [GO:0008311]; phosphodiesterase I activity [GO:0004528]	GO:0003906; GO:0004528; GO:0005634; GO:0006284; GO:0008311	-	-	-	-
XLOC_017757	XLOC_017757	Solyc03g112210.1	3:64172927-64173206	OHr	12Hr	OK	19.495	0	#NAME?	#NAME?	0.0002	0.00764308	yes	A0A3Q7FP97	-	Uncharacterized protein	Solanum lycopersicum (Tomato) (Lycopersicon esculentum)	-	-	-	-	-	-	-	-	-	-
XLOC_017944	XLOC_017944	Solyc03g115960.3	3:67012722-67014443	OHr	12Hr	OK	1.86522	0	#NAME?	#NAME?	0.0001	0.00457579	yes	A0A3Q7FR69	101267218	Lipase_GDSL domain-containing protein	Solanum lycopersicum (Tomato) (Lycopersicon esculentum)	-	-	-	hydrolase activity, acting on ester bonds [GO:0016788]	hydrolase activity, acting on ester bonds [GO:0016788]	GO:0016788	-	sly:101267218;	-	-
XLOC_018208	XLOC_018208	Solyc03g121240.1	3:70889722-70890865	OHr	12Hr	OK	9.81748	0	#NAME?	#NAME?	5e-05	0.00278654	yes	A0A3Q7FX64	101250001	BHLH domain-containing protein	Solanum lycopersicum (Tomato) (Lycopersicon esculentum)	-	-	nucleus [GO:0005634]	nucleus [GO:0005634]; protein dimerization activity [GO:0046983]	protein dimerization activity [GO:0046983]	GO:0005634; GO:0046983	-	sly:101250001;	-	-
XLOC_018357	XLOC_018357	Solyc04g007360.1	4:1064295-1064793	OHr	12Hr	OK	3.61379	0	#NAME?	#NAME?	0.00015	0.00618057	yes	A0A3Q7GNL8	101243697	Uncharacterized protein	Solanum lycopersicum (Tomato) (Lycopersicon esculentum)	-	-	-	-	-	-	-	sly:101243697;	-	-
XLOC_019578	XLOC_019578	Solyc04g080620.3	4:64819419-64823919	OHr	12Hr	OK	1.67954	0	#NAME?	#NAME?	0.0001	0.00457579	yes	A0A3Q7GB08	101267232	Mannan endo-1,4-beta-mannosidase (EC 3.2.1.78)	Solanum lycopersicum (Tomato) (Lycopersicon esculentum)	-	carbohydrate metabolic process [GO:0005975]	extracellular region [GO:0005576]	extracellular region [GO:0005576]; mannan endo-1,4-beta-mannosidase activity [GO:0016985]; carbohydrate metabolic process [GO:0005975]	mannan endo-1,4-beta-mannosidase activity [GO:0016985]	GO:0005576; GO:0005975; GO:0016985	-	sly:101267232;	K19355;	Metabolic pathways; Fructose and mannose metabolism;
XLOC_020256	XLOC_020256	Solyc04g049677.1	4:42811454-42814687	OHr	12Hr	OK	4.60789	0	#NAME?	#NAME?	5e-05	0.00278654	yes	A0A3Q7G385	-	Uncharacterized protein	Solanum lycopersicum (Tomato) (Lycopersicon esculentum)	-	-	-	-	-	-	-	-	-	-
XLOC_020777	XLOC_020777	Solyc04g077830.2	4:62797161-62800047	OHr	12Hr	OK	1.78893	0	#NAME?	#NAME?	5e-05	0.00278654	yes	K4BUM0	101258948	TPR_REGION domain-containing protein	Solanum lycopersicum (Tomato) (Lycopersicon esculentum)	-	-	-	-	-	-	-	sly:101258948;	K21843;	-
XLOC_021362	XLOC_021362	Solyc05g012670.1	5:5875618-5876953	OHr	12Hr	OK	1.81907	0	#NAME?	#NAME?	0.0001	0.00457579	yes	A0A3Q7GES0	101265026	Uncharacterized protein	Solanum lycopersicum (Tomato) (Lycopersicon esculentum)	-	-	-	UDP-glycosyltransferase activity [GO:0008194]	UDP-glycosyltransferase activity [GO:0008194]	GO:0008194	-	sly:101265026;	K13495;	-
XLOC_021720	XLOC_021720	Solyc07g017370.2	5:39745246-39746747	OHr	12Hr	OK	2.63026	0	#NAME?	#NAME?	0.0002	0.00764308	yes	A0A3Q7H8L8	-	Uncharacterized protein	Solanum lycopersicum (Tomato) (Lycopersicon esculentum)	-	-	-	-	-	-	-	-	-	-
XLOC_022066	XLOC_022066	Solyc05g053000.1	5:64018004-64018946	OHr	12Hr	OK	4.07399	0	#NAME?	#NAME?	5e-05	0.00278654	yes	A0A3Q7GP73	101248201	AT-hook motif nuclear-localized protein	Solanum lycopersicum (Tomato) (Lycopersicon esculentum)	-	-	nucleus [GO:0005634]	nucleus [GO:0005634]; AT DNA binding [GO:0003680]; DNA-binding transcription factor activity [GO:0003700]	AT DNA binding [GO:0003680]; DNA-binding transcription factor activity [GO:0003700]	GO:0003680; GO:0003700; GO:0005634	-	sly:101248201;	-	-
XLOC_022181	XLOC_022181	Solyc05g055200.3	5:65793250-65796565	OHr	12Hr	OK	1.36367	0	#NAME?	#NAME?	5e-05	0.00278654	yes	A0A3Q7GL20	-	Uncharacterized protein	Solanum lycopersicum (Tomato) (Lycopersicon esculentum)	-	-	-	-	-	-	-	sly:101263518;	-	-
XLOC_023509	XLOC_023509	Solyc05g055960.1	5:66228807-66229323	OHr	12Hr	OK	3.19414	0	#NAME?	#NAME?	0.00015	0.00618057	yes	A0A3Q7HHT7	-	PGG domain-containing protein	Solanum lycopersicum (Tomato) (Lycopersicon esculentum)	-	-	integral component of membrane [GO:0016021]	integral component of membrane [GO:0016021]	-	GO:0016021	-	-	-	-
XLOC_023571	XLOC_023571	Solyc06g005610.1	6:671395-671725	OHr	12Hr	OK	9.06196	0	#NAME?	#NAME?	5e-05	0.00278654	yes	A0A3Q7HII9	-	Uncharacterized protein	Solanum lycopersicum (Tomato) (Lycopersicon esculentum)	-	-	-	-	-	-	-	-	-	-
XLOC_023774	XLOC_023774	Solyc06g011530.3	6:8017677-8020839	OHr	12Hr	OK	4.2844	0	#NAME?	#NAME?	0.0001	0.00457579	yes	A0A3Q7GQR1	-	Hydroxymethylglutaryl-CoA lyase (EC 4.1.3.4)	Solanum lycopersicum (Tomato) (Lycopersicon esculentum)	PATHWAY: Metabolic intermediate metabolism; (S)-3-hydroxy-3-methylglutaryl-CoA degradation; acetoacetate from (S)-3-hydroxy-3-methylglutaryl-CoA: step 1/1. {ECO:0000256|ARBA:ARBA00005143}.	ketone body biosynthetic process [GO:0046951]; leucine catabolic process [GO:0006552]; lipid metabolic process [GO:0006629]	mitochondrion [GO:0005739]	mitochondrion [GO:0005739]; hydroxymethylglutaryl-CoA lyase activity [GO:0004419]; ketone body biosynthetic process [GO:0046951]; leucine catabolic process [GO:0006552]; lipid metabolic process [GO:0006629]	hydroxymethylglutaryl-CoA lyase activity [GO:0004419]	GO:0004419; GO:0005739; GO:0006552; GO:0006629; GO:0046951	UPA00896;UER00863	-	-	-
XLOC_024080	XLOC_024080	Solyc06g051560.3	6:35163321-35166704	OHr	12Hr	OK	1.769	0	#NAME?	#NAME?	5e-05	0.00278654	yes	A0A3Q7GVT0	-	Uncharacterized protein	Solanum lycopersicum (Tomato) (Lycopersicon esculentum)	-	-	-	-	-	-	-	-	-	-
XLOC_024146	XLOC_024146	Solyc06g053870.3	6:36851070-36852665	OHr	12Hr	OK	2.6472	0	#NAME?	#NAME?	5e-05	0.00278654	yes	A0A3Q7HPH6	101256387	3-ketoacyl-CoA synthase (EC 2.3.1.-)	Solanum lycopersicum (Tomato) (Lycopersicon esculentum)	PATHWAY: Lipid metabolism; fatty acid biosynthesis. {ECO:0000256|ARBA:ARBA00005194, ECO:0000256|PIRNR:PIRNR036417}.	fatty acid biosynthetic process [GO:0006633]	integral component of membrane [GO:0016021]	integral component of membrane [GO:0016021]; 3-oxo-arachidoyl-CoA synthase activity [GO:0102336]; 3-oxo-cerotoyl-CoA synthase activity [GO:0102337]; 3-oxo-lignoceronyl-CoA synthase activity [GO:0102338]; very-long-chain 3-ketoacyl-CoA synthase activity [GO:0102756]; fatty acid biosynthetic process [GO:0006633]	3-oxo-arachidoyl-CoA synthase activity [GO:0102336]; 3-oxo-cerotoyl-CoA synthase activity [GO:0102337]; 3-oxo-lignoceronyl-CoA synthase activity [GO:0102338]; very-long-chain 3-ketoacyl-CoA synthase activity [GO:0102756]	GO:0006633; GO:0016021; GO:0102336; GO:0102337; GO:0102338; GO:0102756	UPA00094	sly:101256387;	K15397;	Metabolic pathways; Biosynthesis of secondary metabolites; Fatty acid elongation; Plant-pathogen interaction;
XLOC_024321	XLOC_024321	Solyc06g063345.1	6:40151169-40152632	OHr	12Hr	OK	2.15561	0	#NAME?	#NAME?	0.00015	0.00618057	yes	A0A3Q7GW28	-	Reticulon domain-containing protein	Solanum lycopersicum (Tomato) (Lycopersicon esculentum)	-	-	endoplasmic reticulum membrane [GO:0005789]; integral component of membrane [GO:0016021]	endoplasmic reticulum membrane [GO:0005789]; integral component of membrane [GO:0016021]	-	GO:0005789; GO:0016021	-	sly:101253796;	-	-
XLOC_024462	XLOC_024462	Solyc06g068130.3	6:42345695-42348541	OHr	12Hr	OK	3.7437	0	#NAME?	#NAME?	5e-05	0.00278654	yes	A0A3Q7GZT9	101262926	TPR_REGION domain-containing protein	Solanum lycopersicum (Tomato) (Lycopersicon esculentum)	-	-	-	-	-	-	-	sly:101262926;	-	-
XLOC_024789	XLOC_024789	Solyc06g075140.3	6:46767855-46771378	OHr	12Hr	OK	2.3945	0	#NAME?	#NAME?	0.00015	0.00618057	yes	A0A3Q7H0T5	101258380	GATA-type domain-containing protein	Solanum lycopersicum (Tomato) (Lycopersicon esculentum)	-	cell differentiation [GO:0030154]; regulation of transcription, DNA-templated [GO:0006355]	nucleus [GO:0005634]	nucleus [GO:0005634]; sequence-specific DNA binding [GO:0043565]; zinc ion binding [GO:0008270]; cell differentiation [GO:0030154]; regulation of transcription, DNA-templated [GO:0006355]	sequence-specific DNA binding [GO:0043565]; zinc ion binding [GO:0008270]	GO:0005634; GO:0006355; GO:0008270; GO:0030154; GO:0043565	-	sly:101258380;	-	-
XLOC_025717	XLOC_025717	Solyc06g062520.1	6:39555951-39556530	OHr	12Hr	OK	4.54545	0	#NAME?	#NAME?	5e-05	0.00278654	yes	A0A3Q7GVI9	101260544	Dof-type domain-containing protein	Solanum lycopersicum (Tomato) (Lycopersicon esculentum)	-	regulation of transcription, DNA-templated [GO:0006355]	-	DNA binding [GO:0003677]; regulation of transcription, DNA-templated [GO:0006355]	DNA binding [GO:0003677]	GO:0003677; GO:0006355	-	sly:101260544;	-	-
XLOC_025726	XLOC_025726	Solyc06g062680.2	6:39678142-39679142	OHr	12Hr	OK	7.62312	0	#NAME?	#NAME?	5e-05	0.00278654	yes	A0A3Q7GVN4	-	RRM domain-containing protein	Solanum lycopersicum (Tomato) (Lycopersicon esculentum)	-	-	-	RNA binding [GO:0003723]	RNA binding [GO:0003723]	GO:0003723	-	-	-	-
XLOC_025902	XLOC_025902	Solyc06g068170.2	6:42358971-42362869	OHr	12Hr	OK	3.1182	0	#NAME?	#NAME?	5e-05	0.00278654	yes	A0A3Q7HT47	101243721	Ubiquitin_4 domain-containing protein	Solanum lycopersicum (Tomato) (Lycopersicon esculentum)	-	mRNA splicing, via spliceosome [GO:0000398]	U12-type spliceosomal complex [GO:0005689]	U12-type spliceosomal complex [GO:0005689]; mRNA splicing, via spliceosome [GO:0000398]	-	GO:0000398; GO:0005689	-	sly:101243721;	K13153;	-
XLOC_026356	XLOC_026356	Solyc06g083200.2	6:48763603-48767240	OHr	12Hr	OK	2.01213	0	#NAME?	#NAME?	0.00015	0.00618057	yes	A0A3Q7H2E3	-	Uncharacterized protein	Solanum lycopersicum (Tomato) (Lycopersicon esculentum)	-	-	-	-	-	-	-	-	-	-
XLOC_026387	XLOC_026387	Solyc06g083800.3	6:49159434-49161412	OHr	12Hr	OK	2.75531	0	#NAME?	#NAME?	0.00015	0.00618057	yes	A0A3Q7HYN0	-	CRIB domain-containing protein	Solanum lycopersicum (Tomato) (Lycopersicon esculentum)	-	-	-	-	-	-	-	-	-	-
XLOC_026755	XLOC_026755	Solyc07g018250.1	7:9887287-9888118	OHr	12Hr	OK	4.34377	0	#NAME?	#NAME?	0.0001	0.00457579	yes	A0A3Q7H936	-	Very-long-chain 3-oxoacyl-CoA synthase (EC 2.3.1.199)	Solanum lycopersicum (Tomato) (Lycopersicon esculentum)	-	fatty acid elongation, monounsaturated fatty acid [GO:0034625]; fatty acid elongation, polyunsaturated fatty acid [GO:0034626]; fatty acid elongation, saturated fatty acid [GO:0019367]; sphingolipid biosynthetic process [GO:0030148]; very long-chain fatty acid biosynthetic process [GO:0042761]	integral component of endoplasmic reticulum membrane [GO:0030176]	integral component of endoplasmic reticulum membrane [GO:0030176]; 3-oxo-arachidoyl-CoA synthase activity [GO:0102336]; 3-oxo-cerotoyl-CoA synthase activity [GO:0102337]; 3-oxo-lignoceronyl-CoA synthase activity [GO:0102338]; fatty acid elongase activity [GO:0009922]; very-long-chain 3-ketoacyl-CoA synthase activity [GO:0102756]; fatty acid elongation, monounsaturated fatty acid [GO:0034625]; fat…	3-oxo-arachidoyl-CoA synthase activity [GO:0102336]; 3-oxo-cerotoyl-CoA synthase activity [GO:0102337]; 3-oxo-lignoceronyl-CoA synthase activity [GO:0102338]; fatty acid elongase activity [GO:0009922]; very-long-chain 3-ketoacyl-CoA synthase activity [GO:0102756]	GO:0009922; GO:0019367; GO:0030148; GO:0030176; GO:0034625; GO:0034626; GO:0042761; GO:0102336; GO:0102337; GO:0102338; GO:0102756	-	-	-	-
XLOC_027320	XLOC_027320	Solyc07g053880.2	7:62415746-62417587	OHr	12Hr	OK	2.23605	0	#NAME?	#NAME?	0.0001	0.00457579	yes	A0A3Q7HCK1	-	Phytocyanin domain-containing protein	Solanum lycopersicum (Tomato) (Lycopersicon esculentum)	-	-	anchored component of plasma membrane [GO:0046658]	anchored component of plasma membrane [GO:0046658]; electron transfer activity [GO:0009055]	electron transfer activity [GO:0009055]	GO:0009055; GO:0046658	-	-	-	-
XLOC_028108	XLOC_028108	Solyc07g023990.2	7:23730988-23735415	OHr	12Hr	OK	1.58952	0	#NAME?	#NAME?	5e-05	0.00278654	yes	A0A3Q7H791	-	ATPase_AAA_core domain-containing protein	Solanum lycopersicum (Tomato) (Lycopersicon esculentum)	-	-	-	ATP binding [GO:0005524]; ATPase activity [GO:0016887]	ATPase activity [GO:0016887]; ATP binding [GO:0005524]	GO:0005524; GO:0016887	-	-	-	-
XLOC_028108	XLOC_028108	Solyc07g023995.1	7:23730988-23735415	OHr	12Hr	OK	1.58952	0	#NAME?	#NAME?	5e-05	0.00278654	yes	A0A3Q7H9X8	-	ANK_REP_REGION domain-containing protein	Solanum lycopersicum (Tomato) (Lycopersicon esculentum)	-	-	-	ATPase activity [GO:0016887]	ATPase activity [GO:0016887]	GO:0016887	-	-	-	-
XLOC_028401	XLOC_028401	Solyc07g045450.1	7:58677461-58678472	OHr	12Hr	OK	2.61732	0	#NAME?	#NAME?	5e-05	0.00278654	yes	A0A3Q7H9X0	-	Uncharacterized protein	Solanum lycopersicum (Tomato) (Lycopersicon esculentum)	-	-	integral component of membrane [GO:0016021]	integral component of membrane [GO:0016021]	-	GO:0016021	-	-	-	-
XLOC_028410	XLOC_028410	Solyc07g047620.2	7:58978910-58989884	OHr	12Hr	OK	1.87317	0	#NAME?	#NAME?	5e-05	0.00278654	yes	A0A3Q7HAJ6	-	Uncharacterized protein	Solanum lycopersicum (Tomato) (Lycopersicon esculentum)	-	-	-	-	-	-	-	-	-	-
XLOC_028573	XLOC_028573	Solyc07g053810.3	7:62357672-62360672	OHr	12Hr	OK	5.91507	0	#NAME?	#NAME?	5e-05	0.00278654	yes	A0A3Q7HEQ9	-	SBP-type domain-containing protein	Solanum lycopersicum (Tomato) (Lycopersicon esculentum)	-	-	extracellular region [GO:0005576]; host cell nucleus [GO:0042025]; nucleus [GO:0005634]	extracellular region [GO:0005576]; host cell nucleus [GO:0042025]; nucleus [GO:0005634]; DNA binding [GO:0003677]; metal ion binding [GO:0046872]; oligosaccharide binding [GO:0070492]	DNA binding [GO:0003677]; metal ion binding [GO:0046872]; oligosaccharide binding [GO:0070492]	GO:0003677; GO:0005576; GO:0005634; GO:0042025; GO:0046872; GO:0070492	-	sly:101248216;	-	-
XLOC_028951	XLOC_028951	Solyc07g066675.1	7:68170726-68173425	OHr	12Hr	OK	2.78558	0	#NAME?	#NAME?	5e-05	0.00278654	yes	A0A3Q7HGI1	-	Terpene_synth domain-containing protein	Solanum lycopersicum (Tomato) (Lycopersicon esculentum)	-	-	-	terpene synthase activity [GO:0010333]	terpene synthase activity [GO:0010333]	GO:0010333	-	-	-	-
XLOC_029954	XLOC_029954	Solyc08g078680.3	8:62580606-62583818	OHr	12Hr	OK	1.80568	0	#NAME?	#NAME?	5e-05	0.00278654	yes	A0A3Q7IP03	-	CRAL-TRIO domain-containing protein	Solanum lycopersicum (Tomato) (Lycopersicon esculentum)	-	-	-	-	-	-	-	-	-	-
XLOC_030059	XLOC_030059	Solyc08g080770.3	8:64097243-64099638	OHr	12Hr	OK	2.09299	0	#NAME?	#NAME?	5e-05	0.00278654	yes	A0A3Q7IQ20	101262643	Uncharacterized protein	Solanum lycopersicum (Tomato) (Lycopersicon esculentum)	-	-	-	-	-	-	-	sly:101262643;	-	-
XLOC_030724	XLOC_030724	Solyc08g062370.3	8:51025786-51026676	OHr	12Hr	OK	3.99326	0	#NAME?	#NAME?	0.0001	0.00457579	yes	A0A3Q7IIZ6	-	Fe2OG dioxygenase domain-containing protein	Solanum lycopersicum (Tomato) (Lycopersicon esculentum)	-	-	-	oxidoreductase activity [GO:0016491]	oxidoreductase activity [GO:0016491]	GO:0016491	-	-	-	-
XLOC_030730	XLOC_030730	Solyc08g062450.1	8:51172709-51173186	OHr	12Hr	OK	5.84401	0	#NAME?	#NAME?	0.0001	0.00457579	yes	Q96489	544282	Class II small heat shock protein Le-HSP17.6	Solanum lycopersicum (Tomato) (Lycopersicon esculentum)	-	protein complex oligomerization [GO:0051259]; protein folding [GO:0006457]; response to heat [GO:0009408]; response to hydrogen peroxide [GO:0042542]; response to reactive oxygen species [GO:0000302]; response to salt stress [GO:0009651]	cytoplasm [GO:0005737]	cytoplasm [GO:0005737]; protein self-association [GO:0043621]; unfolded protein binding [GO:0051082]; protein complex oligomerization [GO:0051259]; protein folding [GO:0006457]; response to heat [GO:0009408]; response to hydrogen peroxide [GO:0042542]; response to reactive oxygen species [GO:0000302]; response to salt stress [GO:0009651]	protein self-association [GO:0043621]; unfolded protein binding [GO:0051082]	GO:0000302; GO:0005737; GO:0006457; GO:0009408; GO:0009651; GO:0042542; GO:0043621; GO:0051082; GO:0051259	-	sly:544282;	K13993;	Protein processing in endoplasmic reticulum;
XLOC_030996	XLOC_030996	Solyc08g075000.3	8:59249847-59261655	OHr	12Hr	OK	4.10442	0	#NAME?	#NAME?	0.00015	0.00618057	yes	A0A3Q7HQV1	-	Uncharacterized protein	Solanum lycopersicum (Tomato) (Lycopersicon esculentum)	-	-	-	-	-	-	-	-	-	-
XLOC_031210	XLOC_031210	Solyc08g079190.1	8:62940825-62941242	OHr	12Hr	OK	7.11413	0	#NAME?	#NAME?	0.0002	0.00764308	yes	A0A3Q7HV61	101245083	AAI domain-containing protein	Solanum lycopersicum (Tomato) (Lycopersicon esculentum)	-	-	-	-	-	-	-	sly:101245083;	-	-
XLOC_031758	XLOC_031758	Solyc09g015020.1	9:7440381-7440846	OHr	12Hr	OK	5.24834	0	#NAME?	#NAME?	0.00015	0.00618057	yes	A0A3Q7HYS2	-	SHSP domain-containing protein	Solanum lycopersicum (Tomato) (Lycopersicon esculentum)	-	protein complex oligomerization [GO:0051259]; protein folding [GO:0006457]; response to heat [GO:0009408]; response to hydrogen peroxide [GO:0042542]; response to reactive oxygen species [GO:0000302]; response to salt stress [GO:0009651]	cytoplasm [GO:0005737]	cytoplasm [GO:0005737]; protein self-association [GO:0043621]; unfolded protein binding [GO:0051082]; protein complex oligomerization [GO:0051259]; protein folding [GO:0006457]; response to heat [GO:0009408]; response to hydrogen peroxide [GO:0042542]; response to reactive oxygen species [GO:0000302]; response to salt stress [GO:0009651]	protein self-association [GO:0043621]; unfolded protein binding [GO:0051082]	GO:0000302; GO:0005737; GO:0006457; GO:0009408; GO:0009651; GO:0042542; GO:0043621; GO:0051082; GO:0051259	-	-	-	-
XLOC_031962	XLOC_031962	Solyc09g055830.1	9:45818126-45818492	OHr	12Hr	OK	8.21268	0	#NAME?	#NAME?	5e-05	0.00278654	yes	A0A3Q7I3H5	-	Uncharacterized protein	Solanum lycopersicum (Tomato) (Lycopersicon esculentum)	-	-	integral component of membrane [GO:0016021]	integral component of membrane [GO:0016021]	-	GO:0016021	-	-	-	-
XLOC_032447	XLOC_032447	Solyc09g089580.3	9:69774780-69776711	OHr	12Hr	OK	1.34547	0	#NAME?	#NAME?	5e-05	0.00278654	yes	A0A3Q7I767	-	Fe2OG dioxygenase domain-containing protein	Solanum lycopersicum (Tomato) (Lycopersicon esculentum)	-	-	-	L-ascorbic acid binding [GO:0031418]; metal ion binding [GO:0046872]; oxidoreductase activity [GO:0016491]	L-ascorbic acid binding [GO:0031418]; metal ion binding [GO:0046872]; oxidoreductase activity [GO:0016491]	GO:0016491; GO:0031418; GO:0046872	-	-	-	-
XLOC_032872	XLOC_032872	Solyc09g010595.1	9:3945048-3948578	OHr	12Hr	OK	2.98011	0	#NAME?	#NAME?	5e-05	0.00278654	yes	A0A3Q7IU00	-	RING-type domain-containing protein	Solanum lycopersicum (Tomato) (Lycopersicon esculentum)	-	protein ubiquitination [GO:0016567]	cytoplasm [GO:0005737]	cytoplasm [GO:0005737]; ubiquitin protein ligase activity [GO:0061630]; protein ubiquitination [GO:0016567]	ubiquitin protein ligase activity [GO:0061630]	GO:0005737; GO:0016567; GO:0061630	-	-	-	-
XLOC_033536	XLOC_033536	Solyc09g074185.1	9:66366910-66368419	OHr	12Hr	OK	2.24433	0	#NAME?	#NAME?	5e-05	0.00278654	yes	A0A3Q7I5B0	-	Uncharacterized protein	Solanum lycopersicum (Tomato) (Lycopersicon esculentum)	-	-	-	DNA binding [GO:0003677]; protein dimerization activity [GO:0046983]	DNA binding [GO:0003677]; protein dimerization activity [GO:0046983]	GO:0003677; GO:0046983	-	-	-	-
XLOC_033663	XLOC_033663	Solyc09g082550.3	9:68691600-68697487	OHr	12Hr	OK	1.95656	0	#NAME?	#NAME?	5e-05	0.00278654	yes	A0A3Q7I6D7	101253320	STAS domain-containing protein	Solanum lycopersicum (Tomato) (Lycopersicon esculentum)	-	-	integral component of plasma membrane [GO:0005887]	integral component of plasma membrane [GO:0005887]; anion:anion antiporter activity [GO:0015301]; secondary active sulfate transmembrane transporter activity [GO:0008271]	anion:anion antiporter activity [GO:0015301]; secondary active sulfate transmembrane transporter activity [GO:0008271]	GO:0005887; GO:0008271; GO:0015301	-	sly:101253320;	K17471;	-
XLOC_000424	XLOC_000424	Solyc01g017140.1	1:23799946-23802058	OHr	12Hr	OK	0	4.24644	inf	#NAME?	5e-05	0.00278654	yes	K4AUP5	-	ATPase_AAA_core domain-containing protein	Solanum lycopersicum (Tomato) (Lycopersicon esculentum)	-	-	chloroplast [GO:0009507]	chloroplast [GO:0009507]; ATP binding [GO:0005524]	ATP binding [GO:0005524]	GO:0005524; GO:0009507	-	-	-	-
XLOC_000433	XLOC_000433	Solyc01g017390.2	1:23861648-23862204	OHr	12Hr	OK	0	2.42797	inf	#NAME?	0.00205	0.0423342	yes	A0A3Q7EC61	-	DNA-directed RNA polymerase subunit (EC 2.7.7.6)	Solanum lycopersicum (Tomato) (Lycopersicon esculentum)	-	transcription, DNA-templated [GO:0006351]	-	DNA binding [GO:0003677]; DNA-directed 5'-3' RNA polymerase activity [GO:0003899]; transcription, DNA-templated [GO:0006351]	DNA binding [GO:0003677]; DNA-directed 5'-3' RNA polymerase activity [GO:0003899]	GO:0003677; GO:0003899; GO:0006351	-	-	-	-
XLOC_002086	XLOC_002086	Solyc01g005510.3	1:347206-348880	OHr	12Hr	OK	0	1.62321	inf	#NAME?	5e-05	0.00278654	yes	A0A3Q7E8G9	101251411	Uncharacterized protein	Solanum lycopersicum (Tomato) (Lycopersicon esculentum)	-	-	-	copper ion binding [GO:0005507]; oxidoreductase activity [GO:0016491]	copper ion binding [GO:0005507]; oxidoreductase activity [GO:0016491]	GO:0005507; GO:0016491	-	sly:101251411;	K00423;	Metabolic pathways; Ascorbate and aldarate metabolism;
XLOC_004579	XLOC_004579	Solyc10g018980.2	10:11169132-11169707	OHr	12Hr	OK	0	8.53936	inf	#NAME?	5e-05	0.00278654	yes	A0A3Q7IE98	-	Uncharacterized protein	Solanum lycopersicum (Tomato) (Lycopersicon esculentum)	-	-	chloroplast [GO:0009507]	chloroplast [GO:0009507]; ATP binding [GO:0005524]	ATP binding [GO:0005524]	GO:0005524; GO:0009507	-	-	-	-
XLOC_004774	XLOC_004774	Solyc10g047440.1	10:40738691-40739919	OHr	12Hr	OK	0	4.42221	inf	#NAME?	5e-05	0.00278654	yes	K4D006	-	Uncharacterized protein	Solanum lycopersicum (Tomato) (Lycopersicon esculentum)	-	-	chloroplast [GO:0009507]	chloroplast [GO:0009507]; ATP binding [GO:0005524]	ATP binding [GO:0005524]	GO:0005524; GO:0009507	-	-	-	-
XLOC_005216	XLOC_005216	Solyc10g080120.1	10:61640363-61640914	OHr	12Hr	OK	0	3.08427	inf	#NAME?	0.00205	0.0423342	yes	K4D2Q3	-	Proton_antipo_M domain-containing protein	Solanum lycopersicum (Tomato) (Lycopersicon esculentum)	-	-	integral component of membrane [GO:0016021]; plastid [GO:0009536]; thylakoid [GO:0009579]	integral component of membrane [GO:0016021]; plastid [GO:0009536]; thylakoid [GO:0009579]	-	GO:0009536; GO:0009579; GO:0016021	-	-	-	-
XLOC_006386	XLOC_006386	Solyc10g076630.1	10:59677504-59677909	OHr	12Hr	OK	0	5.86931	inf	#NAME?	0.00215	0.0435713	yes	A0A3Q7IJ37	-	Uncharacterized protein	Solanum lycopersicum (Tomato) (Lycopersicon esculentum)	-	-	-	-	-	-	-	-	-	-
XLOC_007305	XLOC_007305	Solyc11g021080.2	11:13384948-13386676	OHr	12Hr	OK	0	3.17974	inf	#NAME?	5e-05	0.00278654	yes	A0A3Q7IUZ4	-	Uncharacterized protein ycf15	Solanum lycopersicum (Tomato) (Lycopersicon esculentum)	-	-	chloroplast [GO:0009507]	chloroplast [GO:0009507]; ATP binding [GO:0005524]	ATP binding [GO:0005524]	GO:0005524; GO:0009507	-	-	-	-
XLOC_007886	XLOC_007886	Solyc11g072210.1	11:55729204-55730647	OHr	12Hr	OK	0	1.11683	inf	#NAME?	5e-05	0.00278654	yes	A0A3Q7J1A4	101263082	Uncharacterized protein	Solanum lycopersicum (Tomato) (Lycopersicon esculentum)	-	-	-	-	-	-	-	sly:101263082;	-	-
XLOC_008364	XLOC_008364	Solyc11g018800.2	11:9609002-9610343	OHr	12Hr	OK	0	2.34967	inf	#NAME?	5e-05	0.00278654	yes	A0A3Q7IT74	-	Peroxidase (EC 1.11.1.7)	Solanum lycopersicum (Tomato) (Lycopersicon esculentum)	-	hydrogen peroxide catabolic process [GO:0042744]; response to oxidative stress [GO:0006979]	extracellular region [GO:0005576]	extracellular region [GO:0005576]; heme binding [GO:0020037]; metal ion binding [GO:0046872]; peroxidase activity [GO:0004601]; hydrogen peroxide catabolic process [GO:0042744]; response to oxidative stress [GO:0006979]	heme binding [GO:0020037]; metal ion binding [GO:0046872]; peroxidase activity [GO:0004601]	GO:0004601; GO:0005576; GO:0006979; GO:0020037; GO:0042744; GO:0046872	-	sly:101246783;	K00430;	Metabolic pathways; Biosynthesis of secondary metabolites; Phenylpropanoid biosynthesis;
XLOC_008728	XLOC_008728	Solyc11g039970.1	11:40541353-40541783	OHr	12Hr	OK	0	20.5658	inf	#NAME?	5e-05	0.00278654	yes	K4D7X3	-	Uncharacterized protein	Solanum lycopersicum (Tomato) (Lycopersicon esculentum)	-	-	-	-	-	-	-	-	-	-
XLOC_008758	XLOC_008758	Solyc11g039370.2	11:45458654-45460299	OHr	12Hr	OK	0	5.11294	inf	#NAME?	5e-05	0.00278654	yes	A0A3Q7IUX8	-	Uncharacterized protein	Solanum lycopersicum (Tomato) (Lycopersicon esculentum)	-	-	integral component of membrane [GO:0016021]	integral component of membrane [GO:0016021]	-	GO:0016021	-	-	-	-
XLOC_009377	XLOC_009377	Solyc12g010570.1	12:3547598-3549881	OHr	12Hr	OK	0	4.11434	inf	#NAME?	5e-05	0.00278654	yes	K4DCE4	101252464	Uncharacterized protein	Solanum lycopersicum (Tomato) (Lycopersicon esculentum)	-	-	integral component of membrane [GO:0016021]; plasma membrane [GO:0005886]; plasmodesma [GO:0009506]	integral component of membrane [GO:0016021]; plasma membrane [GO:0005886]; plasmodesma [GO:0009506]	-	GO:0005886; GO:0009506; GO:0016021	-	sly:101252464;	-	-
XLOC_009401	XLOC_009401	Solyc12g010920.2	12:3815789-3816897	OHr	12Hr	OK	0	2.22324	inf	#NAME?	0.00255	0.049048	yes	A0A3Q7J4T9	101259407	Oleosin	Solanum lycopersicum (Tomato) (Lycopersicon esculentum)	-	lipid storage [GO:0019915]; response to freezing [GO:0050826]; seed oilbody biogenesis [GO:0010344]	integral component of membrane [GO:0016021]; monolayer-surrounded lipid storage body [GO:0012511]	integral component of membrane [GO:0016021]; monolayer-surrounded lipid storage body [GO:0012511]; lipid storage [GO:0019915]; response to freezing [GO:0050826]; seed oilbody biogenesis [GO:0010344]	-	GO:0010344; GO:0012511; GO:0016021; GO:0019915; GO:0050826	-	sly:101259407;	-	-
XLOC_009651	XLOC_009651	Solyc12g027820.1	12:27584050-27584221	OHr	12Hr	OK	0	81.293	inf	#NAME?	5e-05	0.00278654	yes	A0A3Q7J745	-	Uncharacterized protein	Solanum lycopersicum (Tomato) (Lycopersicon esculentum)	-	-	integral component of membrane [GO:0016021]	integral component of membrane [GO:0016021]	-	GO:0016021	-	-	-	-
XLOC_011210	XLOC_011210	Solyc12g044980.1	12:61292917-61293085	OHr	12Hr	OK	0	59.2626	inf	#NAME?	0.00215	0.0435713	yes	A0A3Q7JA75	-	Uncharacterized protein	Solanum lycopersicum (Tomato) (Lycopersicon esculentum)	-	-	-	-	-	-	-	-	-	-
XLOC_011632	XLOC_011632	Solyc02g005423.1	2:8770872-8779611	OHr	12Hr	OK	0	2.02113	inf	#NAME?	0.00165	0.0368295	yes	A0A3Q7EVA4	-	Uncharacterized protein	Solanum lycopersicum (Tomato) (Lycopersicon esculentum)	-	-	-	-	-	-	-	-	-	-
XLOC_012116	XLOC_012116	Solyc02g067600.1	2:38312336-38312660	OHr	12Hr	OK	0	7.88407	inf	#NAME?	5e-05	0.00278654	yes	A0A3Q7F0Y1	-	Uncharacterized protein	Solanum lycopersicum (Tomato) (Lycopersicon esculentum)	-	-	-	-	-	-	-	-	-	-
XLOC_013110	XLOC_013110	Solyc02g092180.1	2:53990393-53990774	OHr	12Hr	OK	0	2.27706	inf	#NAME?	0.00205	0.0423342	yes	A0A3Q7FCU2	-	Uncharacterized protein	Solanum lycopersicum (Tomato) (Lycopersicon esculentum)	-	-	-	-	-	-	-	-	-	-
XLOC_013241	XLOC_013241	Solyc10g036690.2	2:55886841-55886934	OHr	12Hr	OK	0	5413.91	inf	#NAME?	5e-05	0.00278654	yes	-	-	-	-	-	-	-	-	-	-	-	-	-	-
XLOC_014080	XLOC_014080	Solyc02g075625.1	2:42355309-42356056	OHr	12Hr	OK	0	3.07079	inf	#NAME?	5e-05	0.00278654	yes	A0A3Q7F4Y8	-	DOG1 domain-containing protein	Solanum lycopersicum (Tomato) (Lycopersicon esculentum)	-	transcription, DNA-templated [GO:0006351]	-	sequence-specific DNA binding [GO:0043565]; transcription, DNA-templated [GO:0006351]	sequence-specific DNA binding [GO:0043565]	GO:0006351; GO:0043565	-	-	-	-
XLOC_015664	XLOC_015664	Solyc03g080130.1	3:53459677-53460137	OHr	12Hr	OK	0	18.2405	inf	#NAME?	5e-05	0.00278654	yes	K4BHY9	-	Uncharacterized protein	Solanum lycopersicum (Tomato) (Lycopersicon esculentum)	-	-	chloroplast [GO:0009507]	chloroplast [GO:0009507]; ATP binding [GO:0005524]	ATP binding [GO:0005524]	GO:0005524; GO:0009507	-	-	-	-
XLOC_015745	XLOC_015745	Solyc03g083480.3	3:54789572-54790840	OHr	12Hr	OK	0	6.36163	inf	#NAME?	5e-05	0.00278654	yes	A0A3Q7FN73	101252760	GUB_WAK_bind domain-containing protein	Solanum lycopersicum (Tomato) (Lycopersicon esculentum)	-	-	integral component of membrane [GO:0016021]	integral component of membrane [GO:0016021]; polysaccharide binding [GO:0030247]	polysaccharide binding [GO:0030247]	GO:0016021; GO:0030247	-	sly:101252760;	-	-
XLOC_016794	XLOC_016794	Solyc03g026000.3	3:3437620-3439856	OHr	12Hr	OK	0	2.01322	inf	#NAME?	0.0001	0.00457579	yes	A0A3Q7G3Z0	101244747	Uncharacterized protein	Solanum lycopersicum (Tomato) (Lycopersicon esculentum)	-	-	-	-	-	-	-	sly:101244747;	-	-
XLOC_017163	XLOC_017163	Solyc03g061655.1	3:33847530-33848130	OHr	12Hr	OK	0	3.90957	inf	#NAME?	0.00215	0.0435713	yes	A0A3Q7G7U6	-	Uncharacterized protein	Solanum lycopersicum (Tomato) (Lycopersicon esculentum)	-	-	-	-	-	-	-	-	-	-
XLOC_017492	XLOC_017492	Solyc03g095460.2	3:58009764-58011058	OHr	12Hr	OK	0	12.4138	inf	#NAME?	0.0026	0.0493546	yes	A0A3Q7FM26	-	Uncharacterized protein	Solanum lycopersicum (Tomato) (Lycopersicon esculentum)	-	-	integral component of membrane [GO:0016021]	integral component of membrane [GO:0016021]	-	GO:0016021	-	-	-	-
XLOC_017544	XLOC_017544	Solyc03g096540.3	3:60134469-60136060	OHr	12Hr	OK	0	4.02875	inf	#NAME?	5e-05	0.00278654	yes	A0A3Q7FMC9	101266493	PLAT domain-containing protein	Solanum lycopersicum (Tomato) (Lycopersicon esculentum)	-	-	-	-	-	-	-	sly:101266493;	-	-
XLOC_018541	XLOC_018541	Solyc04g011735.1	4:4195496-4198941	OHr	12Hr	OK	0	2.48267	inf	#NAME?	5e-05	0.00278654	yes	A0A3Q7FZA9	-	Uncharacterized protein	Solanum lycopersicum (Tomato) (Lycopersicon esculentum)	-	-	-	-	-	-	-	sly:101254188;	-	-
XLOC_018542	XLOC_018542	Solyc04g011750.3	4:4202801-4204122	OHr	12Hr	OK	0	6.35217	inf	#NAME?	5e-05	0.00278654	yes	A0A3Q7FXB8	101253883	Uncharacterized protein	Solanum lycopersicum (Tomato) (Lycopersicon esculentum)	-	-	-	-	-	-	-	sly:101253883;	-	-
XLOC_018747	XLOC_018747	Solyc04g039840.1	4:12528971-12529220	OHr	12Hr	OK	0	12.5705	inf	#NAME?	0.00205	0.0423342	yes	K4BRC2	-	Ribulose bisphosphate carboxylase large chain (EC 4.1.1.39)	Solanum lycopersicum (Tomato) (Lycopersicon esculentum)	-	photorespiration [GO:0009853]; reductive pentose-phosphate cycle [GO:0019253]	plastid [GO:0009536]	plastid [GO:0009536]; monooxygenase activity [GO:0004497]; ribulose-bisphosphate carboxylase activity [GO:0016984]; photorespiration [GO:0009853]; reductive pentose-phosphate cycle [GO:0019253]	monooxygenase activity [GO:0004497]; ribulose-bisphosphate carboxylase activity [GO:0016984]	GO:0004497; GO:0009536; GO:0009853; GO:0016984; GO:0019253	-	-	-	-
XLOC_022077	XLOC_022077	Solyc05g053180.3	5:64156709-64157772	OHr	12Hr	OK	0	5.91531	inf	#NAME?	5e-05	0.00278654	yes	A0A3Q7GN40	-	Uncharacterized protein	Solanum lycopersicum (Tomato) (Lycopersicon esculentum)	-	-	-	-	-	-	-	-	-	-
XLOC_024196	XLOC_024196	Solyc06g059790.3	6:37806509-37807249	OHr	12Hr	OK	0	3.30458	inf	#NAME?	0.00215	0.0435713	yes	A0A3Q7HQ49	-	Non-specific lipid-transfer protein	Solanum lycopersicum (Tomato) (Lycopersicon esculentum)	-	lipid transport [GO:0006869]	membrane [GO:0016020]	membrane [GO:0016020]; lipid binding [GO:0008289]; lipid transport [GO:0006869]	lipid binding [GO:0008289]	GO:0006869; GO:0008289; GO:0016020	-	sly:101254216;	-	-
XLOC_024841	XLOC_024841	Solyc06g076070.1	6:47376772-47379915	OHr	12Hr	OK	0	65.1125	inf	#NAME?	0.0002	0.00764308	yes	A0A3Q7H446	-	Uncharacterized protein	Solanum lycopersicum (Tomato) (Lycopersicon esculentum)	-	-	integral component of membrane [GO:0016021]	integral component of membrane [GO:0016021]	-	GO:0016021	-	-	-	-
XLOC_025295	XLOC_025295	Solyc06g032740.1	6:21838970-21839429	OHr	12Hr	OK	0	22.7502	inf	#NAME?	5e-05	0.00278654	yes	A0A3Q7GTV9	-	Uncharacterized protein	Solanum lycopersicum (Tomato) (Lycopersicon esculentum)	-	-	chloroplast [GO:0009507]	chloroplast [GO:0009507]; ATP binding [GO:0005524]	ATP binding [GO:0005524]	GO:0005524; GO:0009507	-	-	-	-
XLOC_026252	XLOC_026252	Solyc06g076080.2	6:47376772-47379915	OHr	12Hr	OK	0	18.1868	inf	#NAME?	5e-05	0.00278654	yes	A0A3Q7HX36	-	Uncharacterized protein	Solanum lycopersicum (Tomato) (Lycopersicon esculentum)	-	-	integral component of membrane [GO:0016021]	integral component of membrane [GO:0016021]	-	GO:0016021	-	-	-	-
XLOC_026333	XLOC_026333	Solyc06g082807.1	6:48524731-48525196	OHr	12Hr	OK	0	2.72137	inf	#NAME?	0.00205	0.0423342	yes	A0A3Q7H4I7	-	Uncharacterized protein	Solanum lycopersicum (Tomato) (Lycopersicon esculentum)	-	-	-	nucleic acid binding [GO:0003676]; zinc ion binding [GO:0008270]	nucleic acid binding [GO:0003676]; zinc ion binding [GO:0008270]	GO:0003676; GO:0008270	-	-	-	-
XLOC_027434	XLOC_027434	Solyc07g056600.1	7:64543649-64543979	OHr	12Hr	OK	0	3.52736	inf	#NAME?	0.00205	0.0423342	yes	A0A3Q7HDV1	101248796	VQ domain-containing protein	Solanum lycopersicum (Tomato) (Lycopersicon esculentum)	-	-	-	-	-	-	-	sly:101248796;	-	-
XLOC_028972	XLOC_028972	Solyc08g005380.1	8:286500-286968	OHr	12Hr	OK	0	7.71992	inf	#NAME?	0.0026	0.0493546	yes	A0A3Q7HGP8	-	Uncharacterized protein	Solanum lycopersicum (Tomato) (Lycopersicon esculentum)	-	rejection of self pollen [GO:0060320]	extracellular region [GO:0005576]; integral component of membrane [GO:0016021]	extracellular region [GO:0005576]; integral component of membrane [GO:0016021]; rejection of self pollen [GO:0060320]	-	GO:0005576; GO:0016021; GO:0060320	-	-	-	-
XLOC_029029	XLOC_029029	Solyc08g006256.1	8:937957-938339	OHr	12Hr	OK	0	14.9757	inf	#NAME?	5e-05	0.00278654	yes	A0A3Q7HH71	-	Uncharacterized protein	Solanum lycopersicum (Tomato) (Lycopersicon esculentum)	-	-	-	-	-	-	-	-	-	-
XLOC_029097	XLOC_029097	Solyc08g007805.1	8:2325215-2326730	OHr	12Hr	OK	0	32.1293	inf	#NAME?	5e-05	0.00278654	yes	A0A3Q7HI43	-	CHCH domain-containing protein	Solanum lycopersicum (Tomato) (Lycopersicon esculentum)	-	mitochondrial electron transport, NADH to ubiquinone [GO:0006120]	mitochondrial respiratory chain complex I [GO:0005747]	mitochondrial respiratory chain complex I [GO:0005747]; mitochondrial electron transport, NADH to ubiquinone [GO:0006120]	-	GO:0005747; GO:0006120	-	-	-	-
XLOC_029393	XLOC_029393	Solyc08g028915.1	8:39212989-39213795	OHr	12Hr	OK	0	2.39426	inf	#NAME?	0.00205	0.0423342	yes	-	-	-	-	-	-	-	-	-	-	-	-	-	-
XLOC_029596	XLOC_029596	Solyc08g066460.2	8:55172876-55174706	OHr	12Hr	OK	0	4.22506	inf	#NAME?	5e-05	0.00278654	yes	A0A3Q7IK17	-	Uncharacterized protein	Solanum lycopersicum (Tomato) (Lycopersicon esculentum)	-	-	nucleus [GO:0005634]	nucleus [GO:0005634]; methylated histone binding [GO:0035064]	methylated histone binding [GO:0035064]	GO:0005634; GO:0035064	-	-	-	-
XLOC_030332	XLOC_030332	Solyc08g007830.1	8:2339144-2339834	OHr	12Hr	OK	0	3.48485	inf	#NAME?	5e-05	0.00278654	yes	A0A3Q7HI47	101248897	AP2/ERF domain-containing protein	Solanum lycopersicum (Tomato) (Lycopersicon esculentum)	-	defense response [GO:0006952]	nucleus [GO:0005634]	nucleus [GO:0005634]; DNA binding [GO:0003677]; DNA-binding transcription factor activity [GO:0003700]; defense response [GO:0006952]	DNA binding [GO:0003677]; DNA-binding transcription factor activity [GO:0003700]	GO:0003677; GO:0003700; GO:0005634; GO:0006952	-	sly:101248897;	-	-
XLOC_030451	XLOC_030451	Solyc08g016110.1	8:6846486-6847029	OHr	12Hr	OK	0	2.00569	inf	#NAME?	0.00205	0.0423342	yes	A0A3Q7HJB8	104648669	PMEI domain-containing protein	Solanum lycopersicum (Tomato) (Lycopersicon esculentum)	-	-	extracellular region [GO:0005576]	extracellular region [GO:0005576]; enzyme inhibitor activity [GO:0004857]; hydrolase activity [GO:0016787]	enzyme inhibitor activity [GO:0004857]; hydrolase activity [GO:0016787]	GO:0004857; GO:0005576; GO:0016787	-	sly:104648669;	-	-
XLOC_030579	XLOC_030579	Solyc08g023510.2	8:27544107-27546301	OHr	12Hr	OK	0	2.28918	inf	#NAME?	0.00265	0.0499764	yes	A0A3Q7HK27	-	Uncharacterized protein	Solanum lycopersicum (Tomato) (Lycopersicon esculentum)	-	-	-	-	-	-	-	-	-	-
XLOC_030602	XLOC_030602	Solyc08g029410.1	8:36241380-36241653	OHr	12Hr	OK	0	33.6955	inf	#NAME?	5e-05	0.00278654	yes	A0A3Q7HN31	-	Uncharacterized protein	Solanum lycopersicum (Tomato) (Lycopersicon esculentum)	-	-	chloroplast [GO:0009507]	chloroplast [GO:0009507]; ATP binding [GO:0005524]	ATP binding [GO:0005524]	GO:0005524; GO:0009507	-	-	-	-
XLOC_031651	XLOC_031651	Solyc09g010980.1	9:4333412-4333640	OHr	12Hr	OK	0	8.80037	inf	#NAME?	0.00215	0.0435713	yes	A0A3Q7HYC4	-	Uncharacterized protein	Solanum lycopersicum (Tomato) (Lycopersicon esculentum)	-	negative regulation of cell cycle [GO:0045786]; negative regulation of mitotic nuclear division [GO:0045839]; regulation of DNA endoreduplication [GO:0032875]	nucleus [GO:0005634]	nucleus [GO:0005634]; negative regulation of cell cycle [GO:0045786]; negative regulation of mitotic nuclear division [GO:0045839]; regulation of DNA endoreduplication [GO:0032875]	-	GO:0005634; GO:0032875; GO:0045786; GO:0045839	-	-	-	-
XLOC_031804	XLOC_031804	Solyc09g015890.3	9:11307732-11308421	OHr	12Hr	OK	0	2.39185	inf	#NAME?	0.00215	0.0435713	yes	A0A3Q7HZZ2	-	Uncharacterized protein	Solanum lycopersicum (Tomato) (Lycopersicon esculentum)	-	-	-	-	-	-	-	-	-	-
XLOC_033079	XLOC_033079	Solyc09g042290.2	9:22988854-22990027	OHr	12Hr	OK	0	1.33773	inf	#NAME?	0.0015	0.0343184	yes	A0A3Q7I140	-	Smr domain-containing protein	Solanum lycopersicum (Tomato) (Lycopersicon esculentum)	-	-	-	-	-	-	-	-	-	-
XLOC_033617	XLOC_033617	Solyc09g075740.1	9:67779972-67780689	OHr	12Hr	OK	0	3.02902	inf	#NAME?	5e-05	0.00278654	yes	A0A3Q7J1S7	-	Uncharacterized protein	Solanum lycopersicum (Tomato) (Lycopersicon esculentum)	-	-	-	-	-	-	-	-	-	-
XLOC_013553	XLOC_013553	Solyc02g036370.3	2:31082537-31085374	OHr	12Hr	OK	1.46665	458.34	8.28775	7.40832	5e-05	0.00278654	yes	A0A3Q7EXN4	101261079	HTH myb-type domain-containing protein	Solanum lycopersicum (Tomato) (Lycopersicon esculentum)	-	-	nucleus [GO:0005634]	nucleus [GO:0005634]	-	GO:0005634	-	sly:101261079;	-	-
XLOC_018512	XLOC_018512	Solyc04g010250.3	4:3577748-3582061	OHr	12Hr	OK	1.38575	264.393	7.57587	6.29607	0.00025	0.00919027	yes	A0A3Q7GQI7	101266812	Hydrolase_4 domain-containing protein	Solanum lycopersicum (Tomato) (Lycopersicon esculentum)	-	-	membrane [GO:0016020]	membrane [GO:0016020]; lipase activity [GO:0016298]	lipase activity [GO:0016298]	GO:0016020; GO:0016298	-	sly:101266812;	K01054;	Metabolic pathways; Glycerolipid metabolism;
XLOC_002084	XLOC_002084	Solyc01g005470.3	1:322538-324960	OHr	12Hr	OK	2.20857	176.045	6.31669	5.31134	0.0003	0.0107113	yes	A0A3Q7E7K0	101250247	Uncharacterized protein	Solanum lycopersicum (Tomato) (Lycopersicon esculentum)	-	-	integral component of membrane [GO:0016021]	integral component of membrane [GO:0016021]	-	GO:0016021	-	sly:101250247;	-	-
XLOC_015760	XLOC_015760	Solyc03g083770.1	3:55133320-55133923	OHr	12Hr	OK	5.03761	292.623	5.86016	5.09974	0.00025	0.00919027	yes	A0A3Q7FKW5	101248367	PMEI domain-containing protein	Solanum lycopersicum (Tomato) (Lycopersicon esculentum)	-	negative regulation of catalytic activity [GO:0043086]	extracellular region [GO:0005576]	extracellular region [GO:0005576]; enzyme inhibitor activity [GO:0004857]; hydrolase activity [GO:0016787]; negative regulation of catalytic activity [GO:0043086]	enzyme inhibitor activity [GO:0004857]; hydrolase activity [GO:0016787]	GO:0004857; GO:0005576; GO:0016787; GO:0043086	-	sly:101248367;	-	-
XLOC_003133	XLOC_003133	Solyc01g080870.3	1:80039491-80043712	OHr	12Hr	OK	1.62987	85.1254	5.70676	5.34341	5e-05	0.00278654	yes	A0A3Q7EIH7	-	Uncharacterized protein	Solanum lycopersicum (Tomato) (Lycopersicon esculentum)	-	phosphate ion transport [GO:0006817]	integral component of membrane [GO:0016021]	integral component of membrane [GO:0016021]; transmembrane transporter activity [GO:0022857]; phosphate ion transport [GO:0006817]	transmembrane transporter activity [GO:0022857]	GO:0006817; GO:0016021; GO:0022857	-	sly:101250924;	K14638;	-
XLOC_005703	XLOC_005703	Solyc10g009240.3	10:3222986-3225014	OHr	12Hr	OK	1.05337	46.0656	5.4506	4.85983	0.0002	0.00764308	yes	A0A3Q7IBP8	101268230	3-ketoacyl-CoA synthase (EC 2.3.1.-)	Solanum lycopersicum (Tomato) (Lycopersicon esculentum)	PATHWAY: Lipid metabolism; fatty acid biosynthesis. {ECO:0000256|ARBA:ARBA00005194, ECO:0000256|PIRNR:PIRNR036417}.	fatty acid biosynthetic process [GO:0006633]	integral component of membrane [GO:0016021]	integral component of membrane [GO:0016021]; 3-oxo-arachidoyl-CoA synthase activity [GO:0102336]; 3-oxo-cerotoyl-CoA synthase activity [GO:0102337]; 3-oxo-lignoceronyl-CoA synthase activity [GO:0102338]; very-long-chain 3-ketoacyl-CoA synthase activity [GO:0102756]; fatty acid biosynthetic process [GO:0006633]	3-oxo-arachidoyl-CoA synthase activity [GO:0102336]; 3-oxo-cerotoyl-CoA synthase activity [GO:0102337]; 3-oxo-lignoceronyl-CoA synthase activity [GO:0102338]; very-long-chain 3-ketoacyl-CoA synthase activity [GO:0102756]	GO:0006633; GO:0016021; GO:0102336; GO:0102337; GO:0102338; GO:0102756	UPA00094	sly:101268230;	K15397;	Metabolic pathways; Biosynthesis of secondary metabolites; Fatty acid elongation; Plant-pathogen interaction;
XLOC_026380	XLOC_026380	Solyc06g083650.3	6:49034160-49037778	OHr	12Hr	OK	1.82769	76.1409	5.38058	4.78316	5e-05	0.00278654	yes	A0A3Q7H2L3	101267033	Lipase_GDSL domain-containing protein	Solanum lycopersicum (Tomato) (Lycopersicon esculentum)	-	-	-	hydrolase activity, acting on ester bonds [GO:0016788]	hydrolase activity, acting on ester bonds [GO:0016788]	GO:0016788	-	sly:101267033;	-	-
XLOC_000015	XLOC_000015	Solyc01g005300.3	1:216876-220489	OHr	12Hr	OK	0.701872	29.1748	5.37737	4.57809	0.00025	0.00919027	yes	A0A3Q7E771	-	PAS domain-containing protein	Solanum lycopersicum (Tomato) (Lycopersicon esculentum)	PATHWAY: Protein modification; protein ubiquitination. {ECO:0000256|ARBA:ARBA00004906}.	circadian rhythm [GO:0007623]; protein-chromophore linkage [GO:0018298]; protein ubiquitination [GO:0016567]; response to blue light [GO:0009637]	cytosol [GO:0005829]; nucleus [GO:0005634]; SCF ubiquitin ligase complex [GO:0019005]	cytosol [GO:0005829]; nucleus [GO:0005634]; SCF ubiquitin ligase complex [GO:0019005]; photoreceptor activity [GO:0009881]; circadian rhythm [GO:0007623]; protein ubiquitination [GO:0016567]; protein-chromophore linkage [GO:0018298]; response to blue light [GO:0009637]	photoreceptor activity [GO:0009881]	GO:0005634; GO:0005829; GO:0007623; GO:0009637; GO:0009881; GO:0016567; GO:0018298; GO:0019005	UPA00143	-	-	-
XLOC_029071	XLOC_029071	Solyc08g007130.3	8:1700733-1704382	OHr	12Hr	OK	24.4579	850.038	5.11916	5.63147	5e-05	0.00278654	yes	A0A3Q7IEI0	-	Beta-amylase (EC 3.2.1.2)	Solanum lycopersicum (Tomato) (Lycopersicon esculentum)	-	polysaccharide catabolic process [GO:0000272]	-	amylopectin maltohydrolase activity [GO:0102229]; beta-amylase activity [GO:0016161]; polysaccharide catabolic process [GO:0000272]	amylopectin maltohydrolase activity [GO:0102229]; beta-amylase activity [GO:0016161]	GO:0000272; GO:0016161; GO:0102229	-	-	-	-
XLOC_030371	XLOC_030371	Solyc08g008485.1	8:2867410-2869204	OHr	12Hr	OK	11.3068	385.522	5.09155	5.76744	5e-05	0.00278654	yes	A0A3Q7HLA6	-	Uncharacterized protein	Solanum lycopersicum (Tomato) (Lycopersicon esculentum)	-	-	nucleus [GO:0005634]	nucleus [GO:0005634]; DNA binding [GO:0003677]	DNA binding [GO:0003677]	GO:0003677; GO:0005634	-	-	-	-
XLOC_030941	XLOC_030941	Solyc08g068770.2	8:57962611-57963926	OHr	12Hr	OK	2.31408	75.8083	5.03385	4.27531	0.0001	0.00457579	yes	A0A3Q7HS89	-	N-acetyltransferase domain-containing protein	Solanum lycopersicum (Tomato) (Lycopersicon esculentum)	-	-	-	N-acetyltransferase activity [GO:0008080]	N-acetyltransferase activity [GO:0008080]	GO:0008080	-	-	-	-
XLOC_010359	XLOC_010359	Solyc12g099940.2	12:67868519-67877817	OHr	12Hr	OK	1.92161	62.8394	5.03128	5.18152	5e-05	0.00278654	yes	A0A3Q7JF06	101251866	N-acetyltransferase domain-containing protein	Solanum lycopersicum (Tomato) (Lycopersicon esculentum)	-	-	-	N-acetyltransferase activity [GO:0008080]	N-acetyltransferase activity [GO:0008080]	GO:0008080	-	sly:101251866;	-	-
XLOC_000705	XLOC_000705	Solyc01g059965.1	1:69321662-69323709	OHr	12Hr	OK	1.12584	36.2852	5.01031	4.15917	0.00015	0.00618057	yes	Q01413	-	Glucan endo-1,3-beta-glucosidase B (EC 3.2.1.39) ((1->3)-beta-glucan endohydrolase B) ((1->3)-beta-glucanase B) (Basic beta-1,3-glucanase) (Beta-1,3-endoglucanase B)	Solanum lycopersicum (Tomato) (Lycopersicon esculentum)	-	carbohydrate metabolic process [GO:0005975]; defense response [GO:0006952]	anchored component of plasma membrane [GO:0046658]; vacuole [GO:0005773]	anchored component of plasma membrane [GO:0046658]; vacuole [GO:0005773]; glucan endo-1,3-beta-D-glucosidase activity [GO:0042973]; carbohydrate metabolic process [GO:0005975]; defense response [GO:0006952]	glucan endo-1,3-beta-D-glucosidase activity [GO:0042973]	GO:0005773; GO:0005975; GO:0006952; GO:0042973; GO:0046658	-	sly:101261650;sly:543987;	-	-
XLOC_016055	XLOC_016055	Solyc03g111710.3	3:63855416-63858784	OHr	12Hr	OK	3.24146	103.456	4.99622	5.62174	5e-05	0.00278654	yes	A0A3Q7FPN7	101253881	BTB domain-containing protein	Solanum lycopersicum (Tomato) (Lycopersicon esculentum)	-	-	nucleus [GO:0005634]	nucleus [GO:0005634]; metal ion binding [GO:0046872]	metal ion binding [GO:0046872]	GO:0005634; GO:0046872	-	sly:101253881;	-	-
XLOC_009994	XLOC_009994	Solyc12g045030.2	12:61357134-61358515	OHr	12Hr	OK	2.27181	69.8707	4.94278	4.18208	0.00075	0.0211705	yes	A0A3Q7J9K2	101255178	Uncharacterized protein	Solanum lycopersicum (Tomato) (Lycopersicon esculentum)	-	-	-	oxidoreductase activity [GO:0016491]	oxidoreductase activity [GO:0016491]	GO:0016491	-	sly:101255178;	-	-
XLOC_008622	XLOC_008622	Solyc11g044910.2	11:32265459-32274025	OHr	12Hr	OK	0.613338	18.7503	4.93409	4.40058	0.00055	0.0168667	yes	A0A3Q7IX94	101055558	Fn3_like domain-containing protein	Solanum lycopersicum (Tomato) (Lycopersicon esculentum)	-	arabinan catabolic process [GO:0031222]; xylan catabolic process [GO:0045493]	extracellular region [GO:0005576]; plant-type cell wall [GO:0009505]	extracellular region [GO:0005576]; plant-type cell wall [GO:0009505]; alpha-L-arabinofuranosidase activity [GO:0046556]; hydrolase activity, hydrolyzing O-glycosyl compounds [GO:0004553]; xylan 1,4-beta-xylosidase activity [GO:0009044]; arabinan catabolic process [GO:0031222]; xylan catabolic process [GO:0045493]	alpha-L-arabinofuranosidase activity [GO:0046556]; hydrolase activity, hydrolyzing O-glycosyl compounds [GO:0004553]; xylan 1,4-beta-xylosidase activity [GO:0009044]	GO:0004553; GO:0005576; GO:0009044; GO:0009505; GO:0031222; GO:0045493; GO:0046556	-	sly:101055558;	-	-
XLOC_000913	XLOC_000913	Solyc01g079740.3	1:78734540-78735587	OHr	12Hr	OK	4.16855	121.141	4.861	4.35938	5e-05	0.00278654	yes	A0A3Q7EHM9	-	Uncharacterized protein	Solanum lycopersicum (Tomato) (Lycopersicon esculentum)	-	-	-	-	-	-	-	-	-	-
XLOC_023304	XLOC_023304	Solyc05g052040.1	5:63233779-63234877	OHr	12Hr	OK	1.45675	40.346	4.7916	4.10936	0.00015	0.00618057	yes	A0A3Q7GLA6	-	AP2/ERF domain-containing protein	Solanum lycopersicum (Tomato) (Lycopersicon esculentum)	-	defense response [GO:0006952]	nucleus [GO:0005634]	nucleus [GO:0005634]; DNA binding [GO:0003677]; DNA-binding transcription factor activity [GO:0003700]; defense response [GO:0006952]	DNA binding [GO:0003677]; DNA-binding transcription factor activity [GO:0003700]	GO:0003677; GO:0003700; GO:0005634; GO:0006952	-	-	-	-
XLOC_002127	XLOC_002127	Solyc01g006300.3	1:888482-891334	OHr	12Hr	OK	3.30952	82.5	4.6397	4.80057	5e-05	0.00278654	yes	A0A3Q7E7T2	544084	Peroxidase (EC 1.11.1.7)	Solanum lycopersicum (Tomato) (Lycopersicon esculentum)	-	hydrogen peroxide catabolic process [GO:0042744]; response to oxidative stress [GO:0006979]	extracellular region [GO:0005576]	extracellular region [GO:0005576]; heme binding [GO:0020037]; metal ion binding [GO:0046872]; peroxidase activity [GO:0004601]; hydrogen peroxide catabolic process [GO:0042744]; response to oxidative stress [GO:0006979]	heme binding [GO:0020037]; metal ion binding [GO:0046872]; peroxidase activity [GO:0004601]	GO:0004601; GO:0005576; GO:0006979; GO:0020037; GO:0042744; GO:0046872	-	sly:544084;	K00430;	Metabolic pathways; Biosynthesis of secondary metabolites; Phenylpropanoid biosynthesis;
XLOC_005424	XLOC_005424	Solyc10g085310.1	10:64657714-64658356	OHr	12Hr	OK	2.69489	60.721	4.4939	3.85252	0.001	0.0260299	yes	A0A3Q7INW3	101250944	Uncharacterized protein	Solanum lycopersicum (Tomato) (Lycopersicon esculentum)	-	abscisic acid-activated signaling pathway [GO:0009738]; regulation of protein serine/threonine phosphatase activity [GO:0080163]	cytoplasm [GO:0005737]; nucleus [GO:0005634]; plasma membrane [GO:0005886]	cytoplasm [GO:0005737]; nucleus [GO:0005634]; plasma membrane [GO:0005886]; abscisic acid binding [GO:0010427]; protein phosphatase inhibitor activity [GO:0004864]; signaling receptor activity [GO:0038023]; abscisic acid-activated signaling pathway [GO:0009738]; regulation of protein serine/threonine phosphatase activity [GO:0080163]	abscisic acid binding [GO:0010427]; protein phosphatase inhibitor activity [GO:0004864]; signaling receptor activity [GO:0038023]	GO:0004864; GO:0005634; GO:0005737; GO:0005886; GO:0009738; GO:0010427; GO:0038023; GO:0080163	-	sly:101250944;	K14496;	MAPK signaling pathway - plant; Plant hormone signal transduction;
XLOC_023692	XLOC_023692	Solyc06g009140.3	6:3087882-3094141	OHr	12Hr	OK	10.8039	242.675	4.4894	5.51431	5e-05	0.00278654	yes	A0A3Q7GS03	101259340	Uncharacterized protein	Solanum lycopersicum (Tomato) (Lycopersicon esculentum)	-	-	mitochondrion [GO:0005739]	mitochondrion [GO:0005739]	-	GO:0005739	-	sly:101259340;	-	-
XLOC_026195	XLOC_026195	Solyc06g074800.1	6:46475187-46476168	OHr	12Hr	OK	3.07507	64.438	4.38922	4.53644	5e-05	0.00278654	yes	A0A3Q7H0N2	104648015	Uncharacterized protein	Solanum lycopersicum (Tomato) (Lycopersicon esculentum)	-	-	-	-	-	-	-	sly:104648015;	-	-
XLOC_030331	XLOC_030331	Solyc08g007820.1	8:2326931-2327666	OHr	12Hr	OK	1.71019	35.6138	4.38021	3.68252	0.0006	0.0178644	yes	A0A3Q7HI06	104648613	AP2/ERF domain-containing protein	Solanum lycopersicum (Tomato) (Lycopersicon esculentum)	-	defense response [GO:0006952]	nucleus [GO:0005634]	nucleus [GO:0005634]; DNA binding [GO:0003677]; DNA-binding transcription factor activity [GO:0003700]; defense response [GO:0006952]	DNA binding [GO:0003677]; DNA-binding transcription factor activity [GO:0003700]	GO:0003677; GO:0003700; GO:0005634; GO:0006952	-	sly:104648613;	-	-
XLOC_019114	XLOC_019114	Solyc04g056340.3	4:54029805-54031743	OHr	12Hr	OK	11.254	232.961	4.37158	5.19357	5e-05	0.00278654	yes	A0A3Q7GXQ3	-	Uncharacterized protein	Solanum lycopersicum (Tomato) (Lycopersicon esculentum)	-	-	cytoplasm [GO:0005737]; integral component of membrane [GO:0016021]	cytoplasm [GO:0005737]; integral component of membrane [GO:0016021]; protein tyrosine phosphatase activity [GO:0004725]	protein tyrosine phosphatase activity [GO:0004725]	GO:0004725; GO:0005737; GO:0016021	-	-	-	-
XLOC_028500	XLOC_028500	Solyc07g052250.3	7:60865840-60867001	OHr	12Hr	OK	7.85153	160.055	4.34945	3.597	0.0008	0.0221503	yes	A0A3Q7I818	-	Uncharacterized protein	Solanum lycopersicum (Tomato) (Lycopersicon esculentum)	-	-	-	-	-	-	-	-	-	-
XLOC_015912	XLOC_015912	Solyc03g097170.3	3:60927604-60931111	OHr	12Hr	OK	5.56641	109.571	4.29897	5.0818	5e-05	0.00278654	yes	A0A3Q7FN75	101262601	3Beta_HSD domain-containing protein	Solanum lycopersicum (Tomato) (Lycopersicon esculentum)	-	steroid biosynthetic process [GO:0006694]	-	3-beta-hydroxy-delta5-steroid dehydrogenase activity [GO:0003854]; oxidoreductase activity [GO:0016491]; oxidoreductase activity, acting on the CH-OH group of donors, NAD or NADP as acceptor [GO:0016616]; steroid biosynthetic process [GO:0006694]	3-beta-hydroxy-delta5-steroid dehydrogenase activity [GO:0003854]; oxidoreductase activity [GO:0016491]; oxidoreductase activity, acting on the CH-OH group of donors, NAD or NADP as acceptor [GO:0016616]	GO:0003854; GO:0006694; GO:0016491; GO:0016616	-	sly:101262601;	-	-
XLOC_027639	XLOC_027639	Solyc07g065600.3	7:67424316-67436472	OHr	12Hr	OK	1.59801	30.9765	4.27682	4.17851	5e-05	0.00278654	yes	A0A3Q7HIF1	-	INCENP_ARK-bind domain-containing protein	Solanum lycopersicum (Tomato) (Lycopersicon esculentum)	-	-	cytoplasm [GO:0005737]; nucleus [GO:0005634]; spindle [GO:0005819]	cytoplasm [GO:0005737]; nucleus [GO:0005634]; spindle [GO:0005819]	-	GO:0005634; GO:0005737; GO:0005819	-	-	-	-
XLOC_013495	XLOC_013495	Solyc02g032360.3	2:28839380-28840102	OHr	12Hr	OK	5.46203	103.461	4.2435	3.62818	0.00125	0.0301039	yes	-	-	-	-	-	-	-	-	-	-	-	-	-	-
XLOC_009661	XLOC_009661	Solyc12g070220.2	12:29863183-29863738	OHr	12Hr	OK	4.41041	81.8904	4.21471	3.60581	0.00065	0.0191239	yes	A0A3Q7JC17	-	Uncharacterized protein	Solanum lycopersicum (Tomato) (Lycopersicon esculentum)	-	-	chloroplast [GO:0009507]	chloroplast [GO:0009507]; ATP binding [GO:0005524]	ATP binding [GO:0005524]	GO:0005524; GO:0009507	-	-	-	-
XLOC_022028	XLOC_022028	Solyc05g052050.1	5:63247062-63247767	OHr	12Hr	OK	2.62589	47.4129	4.1744	3.9288	0.00075	0.0211705	yes	A0A3Q7GNQ8	-	AP2/ERF domain-containing protein	Solanum lycopersicum (Tomato) (Lycopersicon esculentum)	-	defense response [GO:0006952]	nucleus [GO:0005634]	nucleus [GO:0005634]; DNA binding [GO:0003677]; DNA-binding transcription factor activity [GO:0003700]; defense response [GO:0006952]	DNA binding [GO:0003677]; DNA-binding transcription factor activity [GO:0003700]	GO:0003677; GO:0003700; GO:0005634; GO:0006952	-	-	-	-
XLOC_008179	XLOC_008179	Solyc11g010730.2	11:3769439-3777804	OHr	12Hr	OK	2.07531	35.8976	4.11249	4.58226	5e-05	0.00278654	yes	A0A3Q7JIZ7	101248832	Protein kinase domain-containing protein	Solanum lycopersicum (Tomato) (Lycopersicon esculentum)	-	-	-	ATP binding [GO:0005524]; protein kinase activity [GO:0004672]	ATP binding [GO:0005524]; protein kinase activity [GO:0004672]	GO:0004672; GO:0005524	-	-	-	-
XLOC_007425	XLOC_007425	Solyc11g045440.1	11:30821943-30826242	OHr	12Hr	OK	10.518	181.424	4.10843	4.97463	5e-05	0.00278654	yes	K4D8K8	-	Uncharacterized protein	Solanum lycopersicum (Tomato) (Lycopersicon esculentum)	-	-	-	-	-	-	-	-	-	-
XLOC_026665	XLOC_026665	Solyc07g009380.3	7:4435707-4438017	OHr	12Hr	OK	13.6162	228.363	4.06793	4.47242	5e-05	0.00278654	yes	Q9FZ05	LeXET2 543619	Xyloglucan endotransglucosylase/hydrolase (EC 2.4.1.207)	Solanum lycopersicum (Tomato) (Lycopersicon esculentum)	-	cell wall biogenesis [GO:0042546]; cell wall organization [GO:0071555]; xyloglucan metabolic process [GO:0010411]	apoplast [GO:0048046]; cell wall [GO:0005618]	apoplast [GO:0048046]; cell wall [GO:0005618]; hydrolase activity, hydrolyzing O-glycosyl compounds [GO:0004553]; xyloglucan:xyloglucosyl transferase activity [GO:0016762]; cell wall biogenesis [GO:0042546]; cell wall organization [GO:0071555]; xyloglucan metabolic process [GO:0010411]	hydrolase activity, hydrolyzing O-glycosyl compounds [GO:0004553]; xyloglucan:xyloglucosyl transferase activity [GO:0016762]	GO:0004553; GO:0005618; GO:0010411; GO:0016762; GO:0042546; GO:0048046; GO:0071555	-	sly:543619;	K08235;	-
XLOC_018200	XLOC_018200	Solyc03g121090.3	3:70793559-70798539	OHr	12Hr	OK	7.00375	117.211	4.06484	3.76884	0.0003	0.0107113	yes	A0A3Q7FX44	-	Uncharacterized protein	Solanum lycopersicum (Tomato) (Lycopersicon esculentum)	-	-	-	-	-	-	-	sly:101254072;	-	-
XLOC_016045	XLOC_016045	Solyc03g111385.1	3:63460294-63467596	OHr	12Hr	OK	1.63274	27.2723	4.06207	4.02461	5e-05	0.00278654	yes	A0A3Q7FNT5	-	Uncharacterized protein	Solanum lycopersicum (Tomato) (Lycopersicon esculentum)	-	-	-	-	-	-	-	-	-	-
XLOC_021911	XLOC_021911	Solyc05g049990.3	5:60674230-60707049	OHr	12Hr	OK	53.8391	892.982	4.05191	3.17	0.00035	0.0121231	yes	A0A3Q7HEF4	-	Uncharacterized protein	Solanum lycopersicum (Tomato) (Lycopersicon esculentum)	-	-	-	-	-	-	-	-	-	-
XLOC_002888	XLOC_002888	Solyc01g065700.3	1:72100697-72104700	OHr	12Hr	OK	1.69073	27.127	4.00401	3.92471	5e-05	0.00278654	yes	A0A3Q7EFD3	101265959	PPM-type phosphatase domain-containing protein	Solanum lycopersicum (Tomato) (Lycopersicon esculentum)	-	-	cytosol [GO:0005829]; nucleus [GO:0005634]	cytosol [GO:0005829]; nucleus [GO:0005634]; protein serine/threonine phosphatase activity [GO:0004722]	protein serine/threonine phosphatase activity [GO:0004722]	GO:0004722; GO:0005634; GO:0005829	-	sly:101265959;	-	-
XLOC_007115	XLOC_007115	Solyc11g012690.2	11:5459224-5461773	OHr	12Hr	OK	32.4387	516.666	3.99344	5.17254	5e-05	0.00278654	yes	A0A3Q7ISD7	101264884	Uncharacterized protein	Solanum lycopersicum (Tomato) (Lycopersicon esculentum)	-	metal ion transport [GO:0030001]	-	metal ion binding [GO:0046872]; metal ion transport [GO:0030001]	metal ion binding [GO:0046872]	GO:0030001; GO:0046872	-	sly:101264884;	-	-
XLOC_009182	XLOC_009182	Solyc12g006050.2	12:644986-648386	OHr	12Hr	OK	9.4747	149.02	3.97528	4.54234	5e-05	0.00278654	yes	A0A3Q7J1T9	101253972	Uncharacterized protein	Solanum lycopersicum (Tomato) (Lycopersicon esculentum)	-	phosphate ion transport [GO:0006817]; response to nitrate [GO:0010167]	integral component of membrane [GO:0016021]	integral component of membrane [GO:0016021]; nitrate transmembrane transporter activity [GO:0015112]; phosphate ion transport [GO:0006817]; response to nitrate [GO:0010167]	nitrate transmembrane transporter activity [GO:0015112]	GO:0006817; GO:0010167; GO:0015112; GO:0016021	-	sly:101253972;	-	-
XLOC_024417	XLOC_024417	Solyc06g066370.3	6:41773339-41791917	OHr	12Hr	OK	1.84384	28.3802	3.9441	4.03025	5e-05	0.00278654	yes	A0A3Q7HSP9	-	Uncharacterized protein	Solanum lycopersicum (Tomato) (Lycopersicon esculentum)	-	-	nucleus [GO:0005634]	nucleus [GO:0005634]; DNA-binding transcription factor activity [GO:0003700]; sequence-specific DNA binding [GO:0043565]	DNA-binding transcription factor activity [GO:0003700]; sequence-specific DNA binding [GO:0043565]	GO:0003700; GO:0005634; GO:0043565	-	-	-	-
XLOC_012913	XLOC_012913	Solyc02g088070.3	2:50904169-50909688	OHr	12Hr	OK	1.04731	15.7657	3.91203	2.87468	5e-05	0.00278654	yes	A0A3Q7FWP3	101252243	Dof-type domain-containing protein	Solanum lycopersicum (Tomato) (Lycopersicon esculentum)	-	-	-	DNA binding [GO:0003677]; DNA-binding transcription factor activity [GO:0003700]	DNA binding [GO:0003677]; DNA-binding transcription factor activity [GO:0003700]	GO:0003677; GO:0003700	-	sly:101252243;	-	-
XLOC_012913	XLOC_012913	Solyc02g088075.1	2:50904169-50909688	OHr	12Hr	OK	1.04731	15.7657	3.91203	2.87468	5e-05	0.00278654	yes	A0A3Q7FAH0	-	Uncharacterized protein	Solanum lycopersicum (Tomato) (Lycopersicon esculentum)	-	-	-	-	-	-	-	-	-	-
XLOC_003565	XLOC_003565	Solyc01g097270.3	1:88055014-88059535	OHr	12Hr	OK	7.93144	116.51	3.87672	5.17629	5e-05	0.00278654	yes	A0A3Q7EMC4	-	Uncharacterized protein	Solanum lycopersicum (Tomato) (Lycopersicon esculentum)	-	defense response to bacterium [GO:0042742]; defense response to fungus [GO:0050832]	-	chitin binding [GO:0008061]; defense response to bacterium [GO:0042742]; defense response to fungus [GO:0050832]	chitin binding [GO:0008061]	GO:0008061; GO:0042742; GO:0050832	-	-	-	-
XLOC_008409	XLOC_008409	Solyc11g020670.1	11:11841565-11842690	OHr	12Hr	OK	1.52309	22.3014	3.87207	3.32601	0.0012	0.0293882	yes	A0A3Q7JKS5	-	TCP domain-containing protein	Solanum lycopersicum (Tomato) (Lycopersicon esculentum)	-	-	nucleus [GO:0005634]	nucleus [GO:0005634]; DNA-binding transcription factor activity [GO:0003700]; sequence-specific DNA binding [GO:0043565]	DNA-binding transcription factor activity [GO:0003700]; sequence-specific DNA binding [GO:0043565]	GO:0003700; GO:0005634; GO:0043565	-	-	-	-
XLOC_023682	XLOC_023682	Solyc06g008890.3	6:2832071-2833409	OHr	12Hr	OK	0.84991	12.3994	3.86682	3.15968	0.00115	0.0286479	yes	A0A3Q7GPX5	-	Protein kinase domain-containing protein	Solanum lycopersicum (Tomato) (Lycopersicon esculentum)	-	-	integral component of membrane [GO:0016021]	integral component of membrane [GO:0016021]; ATP binding [GO:0005524]; protein serine/threonine kinase activity [GO:0004674]	ATP binding [GO:0005524]; protein serine/threonine kinase activity [GO:0004674]	GO:0004674; GO:0005524; GO:0016021	-	sly:101253999;	-	-
XLOC_014921	XLOC_014921	Solyc02g094190.3	2:55425107-55430771	OHr	12Hr	OK	1.16837	16.9171	3.85591	3.80863	5e-05	0.00278654	yes	A0A3Q7FE49	101267176	Nodulin-like domain-containing protein	Solanum lycopersicum (Tomato) (Lycopersicon esculentum)	-	phosphate ion transport [GO:0006817]	integral component of membrane [GO:0016021]; membrane [GO:0016020]	integral component of membrane [GO:0016021]; membrane [GO:0016020]; phosphate ion transport [GO:0006817]	-	GO:0006817; GO:0016020; GO:0016021	-	sly:101267176;	-	-
XLOC_027122	XLOC_027122	Solyc07g045185.1	7:58423969-58425380	OHr	12Hr	OK	3.99175	57.257	3.84236	4.36256	5e-05	0.00278654	yes	A0A3Q7HAA6	-	CCT domain-containing protein	Solanum lycopersicum (Tomato) (Lycopersicon esculentum)	-	-	nucleus [GO:0005634]	nucleus [GO:0005634]	-	GO:0005634	-	-	-	-
XLOC_004059	XLOC_004059	Solyc01g108910.3	1:95951005-95953706	OHr	12Hr	OK	9.90785	140.768	3.82861	5.12104	5e-05	0.00278654	yes	A0A3Q7ET08	101255248	Uncharacterized protein	Solanum lycopersicum (Tomato) (Lycopersicon esculentum)	-	pollen tube guidance [GO:0010183]	cytosol [GO:0005829]; nucleus [GO:0005634]	cytosol [GO:0005829]; nucleus [GO:0005634]; mediator complex binding [GO:0036033]; pollen tube guidance [GO:0010183]	mediator complex binding [GO:0036033]	GO:0005634; GO:0005829; GO:0010183; GO:0036033	-	sly:101255248;	-	-
XLOC_025921	XLOC_025921	Solyc06g068500.3	6:42571485-42574147	OHr	12Hr	OK	0.934228	12.8368	3.78036	2.99332	0.0012	0.0293882	yes	A0A3Q7HTA8	101256889	J domain-containing protein	Solanum lycopersicum (Tomato) (Lycopersicon esculentum)	-	-	-	-	-	-	-	sly:101256889;	-	-
XLOC_025090	XLOC_025090	Solyc06g007530.2	6:1514463-1517321	OHr	12Hr	OK	2.31248	31.5436	3.76983	3.15084	0.00125	0.0301039	yes	K4C3D4	101249925	TF-B3 domain-containing protein	Solanum lycopersicum (Tomato) (Lycopersicon esculentum)	-	-	nucleus [GO:0005634]	nucleus [GO:0005634]; DNA binding [GO:0003677]	DNA binding [GO:0003677]	GO:0003677; GO:0005634	-	sly:101249925;	-	-
XLOC_014845	XLOC_014845	Solyc02g092580.3	2:54264275-54266995	OHr	12Hr	OK	2.07371	28.1403	3.76235	3.47694	0.0001	0.00457579	yes	A0A3Q7FZA3	101257228	Peroxidase (EC 1.11.1.7)	Solanum lycopersicum (Tomato) (Lycopersicon esculentum)	-	hydrogen peroxide catabolic process [GO:0042744]; response to oxidative stress [GO:0006979]	extracellular region [GO:0005576]	extracellular region [GO:0005576]; heme binding [GO:0020037]; metal ion binding [GO:0046872]; peroxidase activity [GO:0004601]; hydrogen peroxide catabolic process [GO:0042744]; response to oxidative stress [GO:0006979]	heme binding [GO:0020037]; metal ion binding [GO:0046872]; peroxidase activity [GO:0004601]	GO:0004601; GO:0005576; GO:0006979; GO:0020037; GO:0042744; GO:0046872	-	sly:101257228;	K00430;	Metabolic pathways; Biosynthesis of secondary metabolites; Phenylpropanoid biosynthesis;
XLOC_017435	XLOC_017435	Solyc03g093550.1	3:56355719-56356445	OHr	12Hr	OK	26.1218	352.538	3.75445	3.56115	5e-05	0.00278654	yes	A0A3Q7FNS2	101267295	AP2/ERF domain-containing protein	Solanum lycopersicum (Tomato) (Lycopersicon esculentum)	-	defense response [GO:0006952]	nucleus [GO:0005634]	nucleus [GO:0005634]; DNA binding [GO:0003677]; DNA-binding transcription factor activity [GO:0003700]; defense response [GO:0006952]	DNA binding [GO:0003677]; DNA-binding transcription factor activity [GO:0003700]	GO:0003677; GO:0003700; GO:0005634; GO:0006952	-	sly:101267295;	K09286;	-
XLOC_023503	XLOC_023503	Solyc05g055880.3	5:66188404-66198495	OHr	12Hr	OK	2.01329	27.0388	3.7474	3.31392	0.00025	0.00919027	yes	A0A3Q7HHS3	-	Nop domain-containing protein	Solanum lycopersicum (Tomato) (Lycopersicon esculentum)	-	ribosome biogenesis [GO:0042254]	box C/D snoRNP complex [GO:0031428]; small-subunit processome [GO:0032040]	box C/D snoRNP complex [GO:0031428]; small-subunit processome [GO:0032040]; snoRNA binding [GO:0030515]; ribosome biogenesis [GO:0042254]	snoRNA binding [GO:0030515]	GO:0030515; GO:0031428; GO:0032040; GO:0042254	-	-	-	-
XLOC_022461	XLOC_022461	Solyc05g009420.1	5:3585439-3586381	OHr	12Hr	OK	20.9687	281.032	3.74443	4.7727	5e-05	0.00278654	yes	A0A3Q7GFF7	101255885	Uncharacterized protein	Solanum lycopersicum (Tomato) (Lycopersicon esculentum)	-	-	-	-	-	-	-	sly:101255885;	-	-
XLOC_021664	XLOC_021664	Solyc05g024240.3	5:30898633-30909843	OHr	12Hr	OK	151.94	2019.13	3.73216	2.54939	0.00105	0.0268491	yes	A0A3Q7GJ53	-	Uncharacterized protein	Solanum lycopersicum (Tomato) (Lycopersicon esculentum)	-	-	chloroplast [GO:0009507]; peroxisome [GO:0005777]	chloroplast [GO:0009507]; peroxisome [GO:0005777]; delta3,5-delta2,4-dienoyl-CoA isomerase activity [GO:0051750]	delta3,5-delta2,4-dienoyl-CoA isomerase activity [GO:0051750]	GO:0005777; GO:0009507; GO:0051750	-	-	-	-
XLOC_021664	XLOC_021664	Solyc05g024245.1	5:30898633-30909843	OHr	12Hr	OK	151.94	2019.13	3.73216	2.54939	0.00105	0.0268491	yes	A0A3Q7GKE4	-	Uncharacterized protein	Solanum lycopersicum (Tomato) (Lycopersicon esculentum)	-	-	chloroplast [GO:0009507]; peroxisome [GO:0005777]	chloroplast [GO:0009507]; peroxisome [GO:0005777]; delta3,5-delta2,4-dienoyl-CoA isomerase activity [GO:0051750]	delta3,5-delta2,4-dienoyl-CoA isomerase activity [GO:0051750]	GO:0005777; GO:0009507; GO:0051750	-	-	-	-
XLOC_020963	XLOC_020963	Solyc04g081730.3	4:65747837-65752734	OHr	12Hr	OK	52.5338	697.773	3.73144	3.32432	5e-05	0.00278654	yes	A0A3Q7GC33	101267887	Uncharacterized protein	Solanum lycopersicum (Tomato) (Lycopersicon esculentum)	-	-	-	-	-	-	-	sly:101267887;	-	-
XLOC_019448	XLOC_019448	Solyc04g077980.1	4:62935908-62936691	OHr	12Hr	OK	8.09252	105.361	3.7026	4.2251	0.0001	0.00457579	yes	A6ZIC0	CZFP1 100134883	C2H2-type zinc finger protein (Cold zinc finger protein 1)	Solanum lycopersicum (Tomato) (Lycopersicon esculentum)	-	-	-	-	-	-	-	sly:100134883;	-	-
XLOC_015914	XLOC_015914	Solyc03g097230.1	3:60971288-60971873	OHr	12Hr	OK	5.68544	73.5281	3.69295	3.24676	0.00205	0.0423342	yes	A0A3Q7GCL5	101245930	Gamma-glutamylcyclotransferase family protein	Solanum lycopersicum (Tomato) (Lycopersicon esculentum)	-	-	cytosol [GO:0005829]	cytosol [GO:0005829]; gamma-glutamylaminecyclotransferase activity [GO:0061929]; transferase activity, transferring acyl groups [GO:0016746]	gamma-glutamylaminecyclotransferase activity [GO:0061929]; transferase activity, transferring acyl groups [GO:0016746]	GO:0005829; GO:0016746; GO:0061929	-	sly:101245930;	K19761;	-
XLOC_025658	XLOC_025658	Solyc06g060590.3	6:38697480-38701853	OHr	12Hr	OK	1.43973	18.6005	3.69147	2.97164	0.00165	0.0368295	yes	A0A3Q7HQK4	101255412	Bidirectional sugar transporter SWEET	Solanum lycopersicum (Tomato) (Lycopersicon esculentum)	-	carbohydrate transport [GO:0008643]	integral component of membrane [GO:0016021]; plasma membrane [GO:0005886]	integral component of membrane [GO:0016021]; plasma membrane [GO:0005886]; sugar transmembrane transporter activity [GO:0051119]; carbohydrate transport [GO:0008643]	sugar transmembrane transporter activity [GO:0051119]	GO:0005886; GO:0008643; GO:0016021; GO:0051119	-	sly:101255412;	K15382;	-
XLOC_006952	XLOC_006952	Solyc11g008140.2	11:2406769-2413882	OHr	12Hr	OK	2.97621	38.1335	3.67951	4.12858	5e-05	0.00278654	yes	-	-	-	-	-	-	-	-	-	-	-	-	-	-
XLOC_028297	XLOC_028297	Solyc07g041900.3	7:54626102-54628551	OHr	12Hr	OK	8.29058	104.777	3.6597	4.35431	5e-05	0.00278654	yes	A0A3Q7H940	-	Uncharacterized protein	Solanum lycopersicum (Tomato) (Lycopersicon esculentum)	-	proteolysis involved in cellular protein catabolic process [GO:0051603]	extracellular space [GO:0005615]; lysosome [GO:0005764]	extracellular space [GO:0005615]; lysosome [GO:0005764]; cysteine-type endopeptidase activity [GO:0004197]; proteolysis involved in cellular protein catabolic process [GO:0051603]	cysteine-type endopeptidase activity [GO:0004197]	GO:0004197; GO:0005615; GO:0005764; GO:0051603	-	-	-	-
XLOC_007769	XLOC_007769	Solyc11g068710.2	11:53632154-53633538	OHr	12Hr	OK	1.8939	23.9206	3.65882	3.42041	0.0012	0.0293882	yes	A0A3Q7IZM7	-	Uncharacterized protein	Solanum lycopersicum (Tomato) (Lycopersicon esculentum)	-	-	integral component of membrane [GO:0016021]	integral component of membrane [GO:0016021]	-	GO:0016021	-	-	-	-
XLOC_010353	XLOC_010353	Solyc12g099790.2	12:67769903-67774489	OHr	12Hr	OK	1.72741	21.4958	3.63737	3.70519	5e-05	0.00278654	yes	A0A3Q7JF07	-	Uncharacterized protein	Solanum lycopersicum (Tomato) (Lycopersicon esculentum)	-	intracellular signal transduction [GO:0035556]; peptidyl-serine phosphorylation [GO:0018105]; protein autophosphorylation [GO:0046777]	cytoplasm [GO:0005737]; nucleus [GO:0005634]	cytoplasm [GO:0005737]; nucleus [GO:0005634]; ATP binding [GO:0005524]; calcium ion binding [GO:0005509]; calcium-dependent protein serine/threonine kinase activity [GO:0009931]; calmodulin binding [GO:0005516]; intracellular signal transduction [GO:0035556]; peptidyl-serine phosphorylation [GO:0018105]; protein autophosphorylation [GO:0046777]	ATP binding [GO:0005524]; calcium-dependent protein serine/threonine kinase activity [GO:0009931]; calcium ion binding [GO:0005509]; calmodulin binding [GO:0005516]	GO:0005509; GO:0005516; GO:0005524; GO:0005634; GO:0005737; GO:0009931; GO:0018105; GO:0035556; GO:0046777	-	-	-	-
XLOC_017436	XLOC_017436	Solyc03g093560.1	3:56373568-56374303	OHr	12Hr	OK	13.7394	170.608	3.63429	3.84262	5e-05	0.00278654	yes	A0A3Q7FLE0	-	AP2/ERF domain-containing protein	Solanum lycopersicum (Tomato) (Lycopersicon esculentum)	-	defense response [GO:0006952]	nucleus [GO:0005634]	nucleus [GO:0005634]; DNA binding [GO:0003677]; DNA-binding transcription factor activity [GO:0003700]; defense response [GO:0006952]	DNA binding [GO:0003677]; DNA-binding transcription factor activity [GO:0003700]	GO:0003677; GO:0003700; GO:0005634; GO:0006952	-	-	-	-
XLOC_032599	XLOC_032599	Solyc09g097780.3	9:72290466-72295832	OHr	12Hr	OK	70.1494	868.883	3.63066	5.26022	5e-05	0.00278654	yes	A0A3Q7IA04	-	Uncharacterized protein	Solanum lycopersicum (Tomato) (Lycopersicon esculentum)	-	-	-	-	-	-	-	-	-	-
XLOC_015121	XLOC_015121	Solyc03g025740.3	3:3170246-3176165	OHr	12Hr	OK	2.20355	26.7482	3.60154	3.27174	0.0002	0.00764308	yes	A0A3Q7FEV8	-	Uncharacterized protein	Solanum lycopersicum (Tomato) (Lycopersicon esculentum)	-	actin filament depolymerization [GO:0030042]	actin cytoskeleton [GO:0015629]	actin cytoskeleton [GO:0015629]; actin binding [GO:0003779]; nucleic acid binding [GO:0003676]; zinc ion binding [GO:0008270]; actin filament depolymerization [GO:0030042]	actin binding [GO:0003779]; nucleic acid binding [GO:0003676]; zinc ion binding [GO:0008270]	GO:0003676; GO:0003779; GO:0008270; GO:0015629; GO:0030042	-	-	-	-
XLOC_025354	XLOC_025354	Solyc06g035920.3	6:25361454-25368483	OHr	12Hr	OK	2.68956	32.6315	3.60082	3.57733	0.0001	0.00457579	yes	A0A3Q7GU06	101266641	Uncharacterized protein	Solanum lycopersicum (Tomato) (Lycopersicon esculentum)	-	-	-	-	-	-	-	sly:101266641;	-	-
XLOC_006061	XLOC_006061	Solyc10g048060.1	10:43820726-43821170	OHr	12Hr	OK	202.883	2434.16	3.5847	3.83649	5e-05	0.00278654	yes	A0A3Q7IFJ1	-	Uncharacterized protein	Solanum lycopersicum (Tomato) (Lycopersicon esculentum)	-	-	-	-	-	-	-	-	-	-
XLOC_009532	XLOC_009532	Solyc12g017630.2	12:7084259-7091003	OHr	12Hr	OK	55.5529	664.533	3.58041	3.22106	0.00015	0.00618057	yes	A0A3Q7JTZ8	101260019	Uncharacterized protein	Solanum lycopersicum (Tomato) (Lycopersicon esculentum)	-	rRNA base methylation [GO:0070475]	nucleolus [GO:0005730]; small-subunit processome [GO:0032040]	nucleolus [GO:0005730]; small-subunit processome [GO:0032040]; rRNA (pseudouridine) methyltransferase activity [GO:0070037]; rRNA binding [GO:0019843]; rRNA base methylation [GO:0070475]	rRNA (pseudouridine) methyltransferase activity [GO:0070037]; rRNA binding [GO:0019843]	GO:0005730; GO:0019843; GO:0032040; GO:0070037; GO:0070475	-	sly:101260019;	K14568;	Ribosome biogenesis in eukaryotes;
XLOC_007459	XLOC_007459	Solyc11g044340.2	11:33151312-33173825	OHr	12Hr	OK	10.3409	122.468	3.56597	3.74479	5e-05	0.00278654	yes	A0A3Q7JM93	-	Uncharacterized protein	Solanum lycopersicum (Tomato) (Lycopersicon esculentum)	-	mRNA cis splicing, via spliceosome [GO:0045292]; mRNA splicing, via spliceosome [GO:0000398]	U1 snRNP [GO:0005685]; U2-type prespliceosome [GO:0071004]	U1 snRNP [GO:0005685]; U2-type prespliceosome [GO:0071004]; RNA binding [GO:0003723]; mRNA cis splicing, via spliceosome [GO:0045292]; mRNA splicing, via spliceosome [GO:0000398]	RNA binding [GO:0003723]	GO:0000398; GO:0003723; GO:0005685; GO:0045292; GO:0071004	-	-	-	-
XLOC_031965	XLOC_031965	Solyc09g055950.1	9:46493572-46494075	OHr	12Hr	OK	14.7801	174.416	3.5608	3.60793	5e-05	0.00278654	yes	K4CT90	-	Uncharacterized protein	Solanum lycopersicum (Tomato) (Lycopersicon esculentum)	-	photosynthetic electron transport in photosystem II [GO:0009772]; protein-chromophore linkage [GO:0018298]	integral component of membrane [GO:0016021]; photosystem II [GO:0009523]; plastid membrane [GO:0042170]	integral component of membrane [GO:0016021]; photosystem II [GO:0009523]; plastid membrane [GO:0042170]; chlorophyll binding [GO:0016168]; electron transporter, transferring electrons within the cyclic electron transport pathway of photosynthesis activity [GO:0045156]; metal ion binding [GO:0046872]; photosynthetic electron transport in photosystem II [GO:0009772]; protein-chromophore linkage [GO…	chlorophyll binding [GO:0016168]; electron transporter, transferring electrons within the cyclic electron transport pathway of photosynthesis activity [GO:0045156]; metal ion binding [GO:0046872]	GO:0009523; GO:0009772; GO:0016021; GO:0016168; GO:0018298; GO:0042170; GO:0045156; GO:0046872	-	-	-	-
XLOC_011477	XLOC_011477	Solyc12g096910.1	12:66617016-66617457	OHr	12Hr	OK	5.32617	62.6694	3.55659	2.97265	0.00095	0.0249526	yes	A0A3Q7JYN7	-	DNA-directed RNA polymerase (EC 2.7.7.6)	Solanum lycopersicum (Tomato) (Lycopersicon esculentum)	-	transcription, DNA-templated [GO:0006351]	-	DNA binding [GO:0003677]; DNA-directed 5'-3' RNA polymerase activity [GO:0003899]; metal ion binding [GO:0046872]; transcription, DNA-templated [GO:0006351]	DNA binding [GO:0003677]; DNA-directed 5'-3' RNA polymerase activity [GO:0003899]; metal ion binding [GO:0046872]	GO:0003677; GO:0003899; GO:0006351; GO:0046872	-	-	-	-
XLOC_024477	XLOC_024477	Solyc06g068460.3	6:42540141-42556576	OHr	12Hr	OK	10.3485	120.462	3.54108	4.613	5e-05	0.00278654	yes	A0A3Q7H007	100301944	WRKY domain-containing protein	Solanum lycopersicum (Tomato) (Lycopersicon esculentum)	-	-	nucleus [GO:0005634]	nucleus [GO:0005634]; DNA-binding transcription factor activity [GO:0003700]; sequence-specific DNA binding [GO:0043565]	DNA-binding transcription factor activity [GO:0003700]; sequence-specific DNA binding [GO:0043565]	GO:0003700; GO:0005634; GO:0043565	-	sly:100301944;	-	-
XLOC_013970	XLOC_013970	Solyc02g070280.3	2:40622667-40628208	OHr	12Hr	OK	0.481407	5.59469	3.53873	2.77681	0.00215	0.0435713	yes	A0A3Q7FNC1	-	AA_permease_C domain-containing protein	Solanum lycopersicum (Tomato) (Lycopersicon esculentum)	-	amino acid transport [GO:0006865]; L-glutamate import [GO:0051938]	integral component of membrane [GO:0016021]; plasma membrane [GO:0005886]	integral component of membrane [GO:0016021]; plasma membrane [GO:0005886]; amino acid transmembrane transporter activity [GO:0015171]; L-glutamate transmembrane transporter activity [GO:0005313]; L-lysine transmembrane transporter activity [GO:0015189]; amino acid transport [GO:0006865]; L-glutamate import [GO:0051938]	amino acid transmembrane transporter activity [GO:0015171]; L-glutamate transmembrane transporter activity [GO:0005313]; L-lysine transmembrane transporter activity [GO:0015189]	GO:0005313; GO:0005886; GO:0006865; GO:0015171; GO:0015189; GO:0016021; GO:0051938	-	sly:101253448;	K03294;	-
XLOC_023274	XLOC_023274	Solyc05g051425.1	5:62601725-62606117	OHr	12Hr	OK	8.57185	99.4182	3.53583	4.33837	5e-05	0.00278654	yes	A0A3Q7GIS3	-	FSH1 domain-containing protein	Solanum lycopersicum (Tomato) (Lycopersicon esculentum)	-	-	-	-	-	-	-	sly:101258068;	-	-
XLOC_004213	XLOC_004213	Solyc01g111980.3	1:98029398-98033033	OHr	12Hr	OK	1.62603	18.5918	3.51524	3.86438	5e-05	0.00278654	yes	A0A3Q7EWB1	101250935	Aa_trans domain-containing protein	Solanum lycopersicum (Tomato) (Lycopersicon esculentum)	-	amino acid transport [GO:0006865]	integral component of membrane [GO:0016021]; plasma membrane [GO:0005886]	integral component of membrane [GO:0016021]; plasma membrane [GO:0005886]; amino acid transport [GO:0006865]	-	GO:0005886; GO:0006865; GO:0016021	-	sly:101250935;	-	-
XLOC_030054	XLOC_030054	Solyc08g080650.2	8:64002839-64005894	OHr	12Hr	OK	0.913908	10.4119	3.51004	2.81383	0.0018	0.0392703	yes	A0A3Q7HVV0	-	Uncharacterized protein	Solanum lycopersicum (Tomato) (Lycopersicon esculentum)	-	defense response [GO:0006952]	extracellular region [GO:0005576]; integral component of membrane [GO:0016021]	extracellular region [GO:0005576]; integral component of membrane [GO:0016021]; defense response [GO:0006952]	-	GO:0005576; GO:0006952; GO:0016021	-	-	-	-
XLOC_026316	XLOC_026316	Solyc06g082570.2	6:48387950-48394943	OHr	12Hr	OK	4.07827	46.2032	3.50197	4.23315	5e-05	0.00278654	yes	A0A3Q7H183	-	NAB domain-containing protein	Solanum lycopersicum (Tomato) (Lycopersicon esculentum)	-	-	vacuolar membrane [GO:0005774]	vacuolar membrane [GO:0005774]; actin binding [GO:0003779]	actin binding [GO:0003779]	GO:0003779; GO:0005774	-	sly:101244780;	-	-
XLOC_013137	XLOC_013137	Solyc02g092550.3	2:54241991-54243212	OHr	12Hr	OK	8.47336	94.1423	3.47384	4.21738	5e-05	0.00278654	yes	A0A3Q7FBF8	101258116	LOB domain-containing protein	Solanum lycopersicum (Tomato) (Lycopersicon esculentum)	-	regulation of gene expression [GO:0010468]	-	regulation of gene expression [GO:0010468]	-	GO:0010468	-	sly:101258116;	-	-
XLOC_009102	XLOC_009102	Solyc11g072600.2	11:56068299-56071320	OHr	12Hr	OK	1.35051	14.9619	3.46971	3.46647	0.00025	0.00919027	yes	A0A3Q7J1X4	-	AP2/ERF domain-containing protein	Solanum lycopersicum (Tomato) (Lycopersicon esculentum)	-	defense response [GO:0006952]	nucleus [GO:0005634]	nucleus [GO:0005634]; DNA binding [GO:0003677]; DNA-binding transcription factor activity [GO:0003700]; defense response [GO:0006952]	DNA binding [GO:0003677]; DNA-binding transcription factor activity [GO:0003700]	GO:0003677; GO:0003700; GO:0005634; GO:0006952	-	-	-	-
XLOC_005611	XLOC_005611	Solyc10g007280.3	10:1673450-1675179	OHr	12Hr	OK	0.914516	10.1219	3.46833	2.88746	0.002	0.0423342	yes	A0A3Q7J652	101261461	AAA domain-containing protein	Solanum lycopersicum (Tomato) (Lycopersicon esculentum)	-	-	-	ATP binding [GO:0005524]; ATPase activity [GO:0016887]	ATPase activity [GO:0016887]; ATP binding [GO:0005524]	GO:0005524; GO:0016887	-	sly:101261461;	K08900;	-
XLOC_014176	XLOC_014176	Solyc02g078550.3	2:43775819-43786429	OHr	12Hr	OK	5.42565	59.2063	3.44788	3.91566	5e-05	0.00278654	yes	A0A3Q7F419	101266384	Protein-serine/threonine phosphatase (EC 3.1.3.16)	Solanum lycopersicum (Tomato) (Lycopersicon esculentum)	-	dephosphorylation of RNA polymerase II C-terminal domain [GO:0070940]	nucleus [GO:0005634]	nucleus [GO:0005634]; RNA binding [GO:0003723]; RNA polymerase II CTD heptapeptide repeat phosphatase activity [GO:0008420]; dephosphorylation of RNA polymerase II C-terminal domain [GO:0070940]	RNA binding [GO:0003723]; RNA polymerase II CTD heptapeptide repeat phosphatase activity [GO:0008420]	GO:0003723; GO:0005634; GO:0008420; GO:0070940	-	sly:101266384;	K18998;	-
XLOC_010258	XLOC_010258	Solyc12g096900.2	12:66613805-66616646	OHr	12Hr	OK	8.05846	87.9127	3.4475	4.49616	5e-05	0.00278654	yes	A0A3Q7JD07	101245240	TIR domain-containing protein	Solanum lycopersicum (Tomato) (Lycopersicon esculentum)	-	signal transduction [GO:0007165]	-	signal transduction [GO:0007165]	-	GO:0007165	-	sly:101245240;	-	-
XLOC_002025	XLOC_002025	Solyc01g111420.3	1:97588795-97590273	OHr	12Hr	OK	11.9386	129.674	3.44119	3.51178	5e-05	0.00278654	yes	A0A3Q7EVY5	101263646	Uncharacterized protein	Solanum lycopersicum (Tomato) (Lycopersicon esculentum)	-	maturation of LSU-rRNA [GO:0000470]	90S preribosome [GO:0030686]	90S preribosome [GO:0030686]; RNA binding [GO:0003723]; maturation of LSU-rRNA [GO:0000470]	RNA binding [GO:0003723]	GO:0000470; GO:0003723; GO:0030686	-	sly:101263646;	K14775;	-
XLOC_001073	XLOC_001073	Solyc01g087780.2	1:82558704-82561534	OHr	12Hr	OK	1.14721	12.4269	3.43726	3.54753	5e-05	0.00278654	yes	O82006	sbt4a 543727	Subtilisin-like protease	Solanum lycopersicum (Tomato) (Lycopersicon esculentum)	-	-	-	serine-type endopeptidase activity [GO:0004252]	serine-type endopeptidase activity [GO:0004252]	GO:0004252	-	sly:543727;	-	-
XLOC_011396	XLOC_011396	Solyc12g089220.2	12:65308058-65312189	OHr	12Hr	OK	2.32118	24.869	3.42142	3.28896	0.0005	0.0156649	yes	A0A3Q7JDY4	-	BFN domain-containing protein	Solanum lycopersicum (Tomato) (Lycopersicon esculentum)	-	protein ubiquitination [GO:0016567]	nucleus [GO:0005634]; VCB complex [GO:0030891]	nucleus [GO:0005634]; VCB complex [GO:0030891]; nuclease activity [GO:0004518]; protein ubiquitination [GO:0016567]	nuclease activity [GO:0004518]	GO:0004518; GO:0005634; GO:0016567; GO:0030891	-	sly:101247196;	-	-
XLOC_016722	XLOC_016722	Solyc03g007170.3	3:1743775-1748516	OHr	12Hr	OK	31.8172	338.921	3.41307	3.02342	0.00075	0.0211705	yes	A0A3Q7FDL9	101248075	FK506-binding protein (EC 5.2.1.8)	Solanum lycopersicum (Tomato) (Lycopersicon esculentum)	-	-	-	peptidyl-prolyl cis-trans isomerase activity [GO:0003755]	peptidyl-prolyl cis-trans isomerase activity [GO:0003755]	GO:0003755	-	sly:101248075;	K14826;	-
XLOC_033108	XLOC_033108	Solyc09g031820.1	9:27883945-27884722	OHr	12Hr	OK	3.05651	32.429	3.40732	2.95722	0.00255	0.049048	yes	A0A3Q7I048	-	Uncharacterized protein	Solanum lycopersicum (Tomato) (Lycopersicon esculentum)	-	-	chloroplast [GO:0009507]	chloroplast [GO:0009507]; ATP binding [GO:0005524]	ATP binding [GO:0005524]	GO:0005524; GO:0009507	-	-	-	-
XLOC_017926	XLOC_017926	Solyc03g115720.3	3:66833283-66842367	OHr	12Hr	OK	9.33888	98.6142	3.40047	4.65482	5e-05	0.00278654	yes	A0A3Q7FS78	-	Uncharacterized protein	Solanum lycopersicum (Tomato) (Lycopersicon esculentum)	-	-	-	-	-	-	-	-	-	-
XLOC_032733	XLOC_032733	Solyc09g007900.3	9:1413572-1422353	OHr	12Hr	OK	0.685261	7.20872	3.39502	3.5479	0.00035	0.0121231	yes	A0A3Q7HW47	-	Phenylalanine ammonia-lyase (EC 4.3.1.24)	Solanum lycopersicum (Tomato) (Lycopersicon esculentum)	PATHWAY: Phenylpropanoid metabolism; trans-cinnamate biosynthesis; trans-cinnamate from L-phenylalanine: step 1/1. {ECO:0000256|ARBA:ARBA00005138}.	cinnamic acid biosynthetic process [GO:0009800]; L-phenylalanine catabolic process [GO:0006559]	cytoplasm [GO:0005737]	cytoplasm [GO:0005737]; ammonia-lyase activity [GO:0016841]; phenylalanine ammonia-lyase activity [GO:0045548]; cinnamic acid biosynthetic process [GO:0009800]; L-phenylalanine catabolic process [GO:0006559]	ammonia-lyase activity [GO:0016841]; phenylalanine ammonia-lyase activity [GO:0045548]	GO:0005737; GO:0006559; GO:0009800; GO:0016841; GO:0045548	UPA00713;UER00725	-	-	-
XLOC_014368	XLOC_014368	Solyc02g083200.3	2:47241743-47244124	OHr	12Hr	OK	12.3503	129.295	3.38805	4.05553	5e-05	0.00278654	yes	A0A3Q7F6E9	-	Uncharacterized protein	Solanum lycopersicum (Tomato) (Lycopersicon esculentum)	-	-	-	-	-	-	-	-	-	-
XLOC_014368	XLOC_014368	Solyc02g083210.1	2:47241743-47244124	OHr	12Hr	OK	12.3503	129.295	3.38805	4.05553	5e-05	0.00278654	yes	K4BAI9	-	Uncharacterized protein	Solanum lycopersicum (Tomato) (Lycopersicon esculentum)	-	-	-	-	-	-	-	-	-	-
XLOC_022223	XLOC_022223	Solyc05g056170.3	5:66406944-66411998	OHr	12Hr	OK	1.88312	19.6638	3.38435	4.00198	5e-05	0.00278654	yes	A0A3Q7GQY4	101249824	Phenylalanine ammonia-lyase (EC 4.3.1.24)	Solanum lycopersicum (Tomato) (Lycopersicon esculentum)	PATHWAY: Phenylpropanoid metabolism; trans-cinnamate biosynthesis; trans-cinnamate from L-phenylalanine: step 1/1. {ECO:0000256|ARBA:ARBA00005138, ECO:0000256|RuleBase:RU003955}.	cinnamic acid biosynthetic process [GO:0009800]; L-phenylalanine catabolic process [GO:0006559]	cytoplasm [GO:0005737]	cytoplasm [GO:0005737]; ammonia-lyase activity [GO:0016841]; phenylalanine ammonia-lyase activity [GO:0045548]; cinnamic acid biosynthetic process [GO:0009800]; L-phenylalanine catabolic process [GO:0006559]	ammonia-lyase activity [GO:0016841]; phenylalanine ammonia-lyase activity [GO:0045548]	GO:0005737; GO:0006559; GO:0009800; GO:0016841; GO:0045548	UPA00713;UER00725	sly:101249824;	K10775;	Metabolic pathways; Biosynthesis of secondary metabolites; Phenylalanine metabolism; Phenylpropanoid biosynthesis;
XLOC_032406	XLOC_032406	Solyc09g082810.3	9:68903773-68905407	OHr	12Hr	OK	1.55338	16.191	3.38171	3.22899	0.00265	0.0499764	yes	A0A3Q7I6J0	-	Uncharacterized protein	Solanum lycopersicum (Tomato) (Lycopersicon esculentum)	-	-	-	-	-	-	-	-	-	-
XLOC_016753	XLOC_016753	Solyc03g007870.3	3:2399853-2401037	OHr	12Hr	OK	9.86658	101.704	3.36568	4.13761	5e-05	0.00278654	yes	A0A3Q7FDZ5	101263877	HMA domain-containing protein	Solanum lycopersicum (Tomato) (Lycopersicon esculentum)	-	metal ion transport [GO:0030001]	-	metal ion binding [GO:0046872]; metal ion transport [GO:0030001]	metal ion binding [GO:0046872]	GO:0030001; GO:0046872	-	sly:101263877;	-	-
XLOC_024265	XLOC_024265	Solyc06g061230.3	6:39346840-39347676	OHr	12Hr	OK	9.70248	99.7422	3.36178	3.94232	5e-05	0.00278654	yes	A0A3Q7GVC7	-	Uncharacterized protein	Solanum lycopersicum (Tomato) (Lycopersicon esculentum)	-	-	-	-	-	-	-	-	-	-
XLOC_012595	XLOC_012595	Solyc02g081810.3	2:46172474-46174238	OHr	12Hr	OK	52.5803	538.361	3.35598	2.67005	5e-05	0.00278654	yes	A0A3Q7F6H5	-	PUA domain-containing protein	Solanum lycopersicum (Tomato) (Lycopersicon esculentum)	-	box H/ACA snoRNA 3'-end processing [GO:0000495]; mRNA pseudouridine synthesis [GO:1990481]; rRNA pseudouridine synthesis [GO:0031118]; snRNA pseudouridine synthesis [GO:0031120]	box H/ACA snoRNP complex [GO:0031429]	box H/ACA snoRNP complex [GO:0031429]; pseudouridine synthase activity [GO:0009982]; RNA binding [GO:0003723]; box H/ACA snoRNA 3'-end processing [GO:0000495]; mRNA pseudouridine synthesis [GO:1990481]; rRNA pseudouridine synthesis [GO:0031118]; snRNA pseudouridine synthesis [GO:0031120]	pseudouridine synthase activity [GO:0009982]; RNA binding [GO:0003723]	GO:0000495; GO:0003723; GO:0009982; GO:0031118; GO:0031120; GO:0031429; GO:1990481	-	-	-	-
XLOC_007912	XLOC_007912	Solyc11g072740.1	11:56251893-56252547	OHr	12Hr	OK	25.7125	258.712	3.3308	3.39528	5e-05	0.00278654	yes	A0A3Q7J1Z9	101254869	Uncharacterized protein	Solanum lycopersicum (Tomato) (Lycopersicon esculentum)	-	-	-	-	-	-	-	sly:101254869;	-	-
XLOC_001654	XLOC_001654	Solyc01g103650.3	1:92076382-92082983	OHr	12Hr	OK	2.87857	28.8476	3.32503	3.79779	5e-05	0.00278654	yes	A0A3Q7ERH6	101244716	Hydrolase_4 domain-containing protein	Solanum lycopersicum (Tomato) (Lycopersicon esculentum)	-	cellular lipid metabolic process [GO:0044255]	integral component of membrane [GO:0016021]	integral component of membrane [GO:0016021]; acylglycerol lipase activity [GO:0047372]; short-chain carboxylesterase activity [GO:0034338]; cellular lipid metabolic process [GO:0044255]	acylglycerol lipase activity [GO:0047372]; short-chain carboxylesterase activity [GO:0034338]	GO:0016021; GO:0034338; GO:0044255; GO:0047372	-	sly:101244716;	K13696;	-
XLOC_004244	XLOC_004244	Solyc10g005100.3	10:91505-94186	OHr	12Hr	OK	32.2315	322.364	3.32215	4.6463	5e-05	0.00278654	yes	A0A3Q7IAT1	101260974	Uncharacterized protein	Solanum lycopersicum (Tomato) (Lycopersicon esculentum)	-	-	anchored component of plasma membrane [GO:0046658]	anchored component of plasma membrane [GO:0046658]	-	GO:0046658	-	sly:101260974;	-	-
XLOC_012828	XLOC_012828	Solyc02g086460.3	2:49761703-49780934	OHr	12Hr	OK	5.32056	53.1714	3.321	3.92555	0.00045	0.0145709	yes	A0A3Q7F9D4	-	Uncharacterized protein	Solanum lycopersicum (Tomato) (Lycopersicon esculentum)	-	-	-	-	-	-	-	-	-	-
XLOC_019268	XLOC_019268	Solyc04g071900.3	4:58999030-59008663	OHr	12Hr	OK	2.31608	22.9316	3.30758	3.73617	5e-05	0.00278654	yes	A0A3Q7G7T0	-	Peroxidase (EC 1.11.1.7)	Solanum lycopersicum (Tomato) (Lycopersicon esculentum)	-	hydrogen peroxide catabolic process [GO:0042744]; response to oxidative stress [GO:0006979]	integral component of membrane [GO:0016021]; plant-type cell wall [GO:0009505]; plasmodesma [GO:0009506]	integral component of membrane [GO:0016021]; plant-type cell wall [GO:0009505]; plasmodesma [GO:0009506]; heme binding [GO:0020037]; metal ion binding [GO:0046872]; peroxidase activity [GO:0004601]; hydrogen peroxide catabolic process [GO:0042744]; response to oxidative stress [GO:0006979]	heme binding [GO:0020037]; metal ion binding [GO:0046872]; peroxidase activity [GO:0004601]	GO:0004601; GO:0006979; GO:0009505; GO:0009506; GO:0016021; GO:0020037; GO:0042744; GO:0046872	-	-	-	-
XLOC_012414	XLOC_012414	Solyc02g078150.3	2:43498290-43499690	OHr	12Hr	OK	20.5601	202.06	3.29686	4.1745	5e-05	0.00278654	yes	A0A3Q7FQP7	101251740	Uncharacterized protein	Solanum lycopersicum (Tomato) (Lycopersicon esculentum)	-	-	-	-	-	-	-	sly:101251740;	-	-
XLOC_022995	XLOC_022995	Solyc05g025820.3	5:36961095-36963070	OHr	12Hr	OK	3.22488	31.2397	3.27606	3.4602	0.0009	0.0241873	yes	A0A3Q7GFZ7	-	Protein kinase domain-containing protein	Solanum lycopersicum (Tomato) (Lycopersicon esculentum)	-	-	-	ATP binding [GO:0005524]; protein kinase activity [GO:0004672]	ATP binding [GO:0005524]; protein kinase activity [GO:0004672]	GO:0004672; GO:0005524	-	-	-	-
XLOC_026503	XLOC_026503	Solyc07g006300.3	7:1096677-1105525	OHr	12Hr	OK	6.86961	65.9185	3.26238	4.29522	5e-05	0.00278654	yes	-	-	-	-	-	-	-	-	-	-	-	-	-	-
XLOC_026363	XLOC_026363	Solyc06g083390.3	6:48847142-48848916	OHr	12Hr	OK	4.61237	44.2014	3.26051	3.30615	0.0003	0.0107113	yes	A0A3Q7H4V8	-	AvrRpt-cleavage domain-containing protein	Solanum lycopersicum (Tomato) (Lycopersicon esculentum)	-	innate immune response-activating signal transduction [GO:0002758]	plasma membrane [GO:0005886]	plasma membrane [GO:0005886]; innate immune response-activating signal transduction [GO:0002758]	-	GO:0002758; GO:0005886	-	-	-	-
XLOC_026457	XLOC_026457	Solyc07g005345.1	7:270961-277513	OHr	12Hr	OK	0.604031	5.71772	3.24275	2.72906	0.0024	0.0468364	yes	A0A3Q7H3B5	-	Uncharacterized protein	Solanum lycopersicum (Tomato) (Lycopersicon esculentum)	-	-	-	-	-	-	-	-	-	-
XLOC_026457	XLOC_026457	Solyc07g005350.3	7:270961-277513	OHr	12Hr	OK	0.604031	5.71772	3.24275	2.72906	0.0024	0.0468364	yes	A0A3Q7H676	-	Uncharacterized protein	Solanum lycopersicum (Tomato) (Lycopersicon esculentum)	-	-	-	-	-	-	-	-	-	-
XLOC_016709	XLOC_016709	Solyc03g006920.3	3:1488707-1506101	OHr	12Hr	OK	4.02165	37.206	3.20968	3.70696	5e-05	0.00278654	yes	A0A3Q7FFT7	-	Protein-serine/threonine phosphatase (EC 3.1.3.16)	Solanum lycopersicum (Tomato) (Lycopersicon esculentum)	-	-	-	ATP binding [GO:0005524]; metal ion binding [GO:0046872]; phosphoprotein phosphatase activity [GO:0004721]; protein kinase activity [GO:0004672]	ATP binding [GO:0005524]; metal ion binding [GO:0046872]; phosphoprotein phosphatase activity [GO:0004721]; protein kinase activity [GO:0004672]	GO:0004672; GO:0004721; GO:0005524; GO:0046872	-	-	-	-
XLOC_025210	XLOC_025210	Solyc06g010240.2	6:5432161-5433694	OHr	12Hr	OK	8.56605	78.7154	3.19994	3.0531	0.00055	0.0168667	yes	A0A3Q7GP53	-	Uncharacterized protein	Solanum lycopersicum (Tomato) (Lycopersicon esculentum)	-	chromatin silencing [GO:0006342]	-	chromatin silencing [GO:0006342]	-	GO:0006342	-	-	-	-
XLOC_028570	XLOC_028570	Solyc07g053760.3	7:62319500-62322435	OHr	12Hr	OK	3.68293	33.7016	3.19389	3.83627	0.0001	0.00457579	yes	A0A3Q7HEP9	-	PPM-type phosphatase domain-containing protein	Solanum lycopersicum (Tomato) (Lycopersicon esculentum)	-	-	cytosol [GO:0005829]; nucleus [GO:0005634]	cytosol [GO:0005829]; nucleus [GO:0005634]; protein serine/threonine phosphatase activity [GO:0004722]	protein serine/threonine phosphatase activity [GO:0004722]	GO:0004722; GO:0005634; GO:0005829	-	-	-	-
XLOC_030682	XLOC_030682	Solyc08g061320.3	8:48571927-48576718	OHr	12Hr	OK	158.831	1450.52	3.19101	2.9624	0.0012	0.0293882	yes	A0A3Q7IIG9	101263232	Smr domain-containing protein	Solanum lycopersicum (Tomato) (Lycopersicon esculentum)	-	-	-	-	-	-	-	sly:101263232;	-	-
XLOC_003197	XLOC_003197	Solyc01g086650.3	1:81498517-81503084	OHr	12Hr	OK	11.2031	101.91	3.18533	3.89126	5e-05	0.00278654	yes	A0A3Q7EIN5	101261158	TP_methylase domain-containing protein	Solanum lycopersicum (Tomato) (Lycopersicon esculentum)	-	methylation [GO:0032259]; oxidation-reduction process [GO:0055114]; siroheme biosynthetic process [GO:0019354]	-	uroporphyrin-III C-methyltransferase activity [GO:0004851]; methylation [GO:0032259]; oxidation-reduction process [GO:0055114]; siroheme biosynthetic process [GO:0019354]	uroporphyrin-III C-methyltransferase activity [GO:0004851]	GO:0004851; GO:0019354; GO:0032259; GO:0055114	-	sly:101261158;	K02303;	Metabolic pathways; Biosynthesis of secondary metabolites; Porphyrin and chlorophyll metabolism;
XLOC_017569	XLOC_017569	Solyc03g097030.3	3:60815510-60820606	OHr	12Hr	OK	2.41205	21.9154	3.18361	3.73169	5e-05	0.00278654	yes	A0A3Q7GCJ0	101251363	4-coumarate--CoA ligase (EC 6.2.1.12)	Solanum lycopersicum (Tomato) (Lycopersicon esculentum)	PATHWAY: Phytoalexin biosynthesis; 3,4',5-trihydroxystilbene biosynthesis; 3,4',5-trihydroxystilbene from trans-4-coumarate: step 1/2. {ECO:0000256|ARBA:ARBA00004930}.	phenylpropanoid metabolic process [GO:0009698]	integral component of membrane [GO:0016021]	integral component of membrane [GO:0016021]; 4-coumarate-CoA ligase activity [GO:0016207]; CoA-ligase activity [GO:0016405]; phenylpropanoid metabolic process [GO:0009698]	4-coumarate-CoA ligase activity [GO:0016207]; CoA-ligase activity [GO:0016405]	GO:0009698; GO:0016021; GO:0016207; GO:0016405	UPA00372;UER00547	sly:101251363;	K01904;	Metabolic pathways; Biosynthesis of secondary metabolites; Ubiquinone and other terpenoid-quinone biosynthesis; Phenylpropanoid biosynthesis;
XLOC_001442	XLOC_001442	Solyc01g098570.2	1:88933810-88935115	OHr	12Hr	OK	3.15784	28.5088	3.1744	3.40501	0.00055	0.0168667	yes	K4B0P4	-	Uncharacterized protein	Solanum lycopersicum (Tomato) (Lycopersicon esculentum)	-	-	-	-	-	-	-	-	-	-
XLOC_006058	XLOC_006058	Solyc10g048030.2	10:43593871-43594747	OHr	12Hr	OK	12.0927	109.135	3.17391	3.95909	5e-05	0.00278654	yes	A0A3Q7IGD0	101262669	Bet_v_1 domain-containing protein	Solanum lycopersicum (Tomato) (Lycopersicon esculentum)	-	defense response [GO:0006952]	-	defense response [GO:0006952]	-	GO:0006952	-	sly:101262669;	-	-
XLOC_026992	XLOC_026992	Solyc07g041735.1	7:54196878-54200403	OHr	12Hr	OK	4.44984	40.0891	3.17139	3.23401	0.00075	0.0211705	yes	A0A3Q7H911	101254611	Uncharacterized protein	Solanum lycopersicum (Tomato) (Lycopersicon esculentum)	-	-	-	-	-	-	-	-	-	-
XLOC_008268	XLOC_008268	Solyc11g012680.2	11:5444019-5446596	OHr	12Hr	OK	7.04705	62.9748	3.15968	4.30669	5e-05	0.00278654	yes	A0A3Q7IRX7	101264390	Uncharacterized protein	Solanum lycopersicum (Tomato) (Lycopersicon esculentum)	-	metal ion transport [GO:0030001]	-	metal ion binding [GO:0046872]; metal ion transport [GO:0030001]	metal ion binding [GO:0046872]	GO:0030001; GO:0046872	-	sly:101264390;	-	-
XLOC_012406	XLOC_012406	Solyc02g077880.3	2:43281364-43282542	OHr	12Hr	OK	7.06227	62.976	3.1566	3.5556	5e-05	0.00278654	yes	Q0PY39	101258429	Auxin repressed/dormancy associated protein	Solanum lycopersicum (Tomato) (Lycopersicon esculentum)	-	-	-	-	-	-	-	sly:101258429;	-	-
XLOC_006777	XLOC_006777	Solyc10g086240.2	10:65247696-65249593	OHr	12Hr	OK	31.396	278.987	3.15155	4.3024	5e-05	0.00278654	yes	A0A3Q7IPB0	101261977	Uncharacterized protein	Solanum lycopersicum (Tomato) (Lycopersicon esculentum)	-	-	anchored component of plasma membrane [GO:0046658]	anchored component of plasma membrane [GO:0046658]; UDP-glycosyltransferase activity [GO:0008194]	UDP-glycosyltransferase activity [GO:0008194]	GO:0008194; GO:0046658	-	sly:101261977;	-	-
XLOC_028100	XLOC_028100	Solyc07g022760.3	7:21366699-21400194	OHr	12Hr	OK	20.3992	181.201	3.151	2.73396	0.00205	0.0423342	yes	A0A3Q7H9U7	-	Uncharacterized protein	Solanum lycopersicum (Tomato) (Lycopersicon esculentum)	-	mRNA cis splicing, via spliceosome [GO:0045292]; mRNA splicing, via spliceosome [GO:0000398]	U1 snRNP [GO:0005685]; U2-type prespliceosome [GO:0071004]	U1 snRNP [GO:0005685]; U2-type prespliceosome [GO:0071004]; RNA binding [GO:0003723]; mRNA cis splicing, via spliceosome [GO:0045292]; mRNA splicing, via spliceosome [GO:0000398]	RNA binding [GO:0003723]	GO:0000398; GO:0003723; GO:0005685; GO:0045292; GO:0071004	-	sly:101256011;	K12821;	Spliceosome;
XLOC_018361	XLOC_018361	Solyc04g007470.3	4:1145205-1149475	OHr	12Hr	OK	3.53226	31.2818	3.14666	3.69618	5e-05	0.00278654	yes	A0A3Q7FVN1	-	B box-type domain-containing protein	Solanum lycopersicum (Tomato) (Lycopersicon esculentum)	-	-	-	zinc ion binding [GO:0008270]	zinc ion binding [GO:0008270]	GO:0008270	-	-	-	-
XLOC_033870	XLOC_033870	Solyc09g098110.3	9:72504397-72512396	OHr	12Hr	OK	4.20946	36.8132	3.12852	3.53457	5e-05	0.00278654	yes	A0A3Q7IA68	-	BHLH domain-containing protein	Solanum lycopersicum (Tomato) (Lycopersicon esculentum)	-	-	nucleus [GO:0005634]	nucleus [GO:0005634]; DNA-binding transcription activator activity, RNA polymerase II-specific [GO:0001228]; protein dimerization activity [GO:0046983]	DNA-binding transcription activator activity, RNA polymerase II-specific [GO:0001228]; protein dimerization activity [GO:0046983]	GO:0001228; GO:0005634; GO:0046983	-	sly:101263058;	-	-
XLOC_031110	XLOC_031110	Solyc08g077020.1	8:61088094-61088466	OHr	12Hr	OK	24.7565	216.04	3.12542	3.12656	5e-05	0.00278654	yes	A0A3Q7HRD4	101266965	Uncharacterized protein	Solanum lycopersicum (Tomato) (Lycopersicon esculentum)	-	response to auxin [GO:0009733]	-	response to auxin [GO:0009733]	-	GO:0009733	-	sly:101266965;	-	-
XLOC_019559	XLOC_019559	Solyc04g080310.1	4:64629759-64630020	OHr	12Hr	OK	37.1106	322.067	3.11746	2.95885	0.00085	0.0230934	yes	A0A3Q7H2V0	-	Uncharacterized protein	Solanum lycopersicum (Tomato) (Lycopersicon esculentum)	-	-	-	-	-	-	-	-	-	-
XLOC_001080	XLOC_001080	Solyc01g087850.2	1:82594920-82598028	OHr	12Hr	OK	2.44777	20.9328	3.09623	3.88964	5e-05	0.00278654	yes	O82777	sbt3 Solyc01g087850	Subtilisin-like protease SBT3 (EC 3.4.21.-) (LeSBT3) (SlSBT3) (Subtilase 3)	Solanum lycopersicum (Tomato) (Lycopersicon esculentum)	-	defense response [GO:0006952]; peptide catabolic process [GO:0043171]; plant-type cell wall modification [GO:0009827]; positive regulation of defense response to insect [GO:1900367]; positive regulation of gene expression [GO:0010628]; proteolysis [GO:0006508]; regulation of cell wall pectin metabolic process [GO:1902066]; response to wounding [GO:0009611]; self proteolysis [GO:0097264]	extracellular space [GO:0005615]	extracellular space [GO:0005615]; identical protein binding [GO:0042802]; protein homodimerization activity [GO:0042803]; serine-type endopeptidase activity [GO:0004252]; serine-type peptidase activity [GO:0008236]; defense response [GO:0006952]; peptide catabolic process [GO:0043171]; plant-type cell wall modification [GO:0009827]; positive regulation of defense response to insect [GO:1900367]; …	identical protein binding [GO:0042802]; protein homodimerization activity [GO:0042803]; serine-type endopeptidase activity [GO:0004252]; serine-type peptidase activity [GO:0008236]	GO:0004252; GO:0005615; GO:0006508; GO:0006952; GO:0008236; GO:0009611; GO:0009827; GO:0010628; GO:0042802; GO:0042803; GO:0043171; GO:0097264; GO:1900367; GO:1902066	-	sly:543726;	-	-
XLOC_026594	XLOC_026594	Solyc07g007800.3	7:2453818-2457279	OHr	12Hr	OK	2.1009	17.9449	3.09449	2.96197	0.0005	0.0156649	yes	A0A3Q7H7L9	101264738	Uncharacterized protein	Solanum lycopersicum (Tomato) (Lycopersicon esculentum)	-	response to hormone [GO:0009725]	integral component of membrane [GO:0016021]	integral component of membrane [GO:0016021]; signaling receptor activity [GO:0038023]; response to hormone [GO:0009725]	signaling receptor activity [GO:0038023]	GO:0009725; GO:0016021; GO:0038023	-	sly:101264738;	K07297;	AMPK signaling pathway;
XLOC_000974	XLOC_000974	Solyc01g081050.3	1:80212624-80246028	OHr	12Hr	OK	5.43295	46.3497	3.09275	3.71991	5e-05	0.00278654	yes	A0A3Q7F1X0	-	GH16 domain-containing protein	Solanum lycopersicum (Tomato) (Lycopersicon esculentum)	PATHWAY: Phytoalexin biosynthesis; 3,4',5-trihydroxystilbene biosynthesis; 3,4',5-trihydroxystilbene from trans-4-coumarate: step 1/2. {ECO:0000256|ARBA:ARBA00004930}.	cellular glucan metabolic process [GO:0006073]; phenylpropanoid metabolic process [GO:0009698]	apoplast [GO:0048046]; cell wall [GO:0005618]; cytoplasm [GO:0005737]	apoplast [GO:0048046]; cell wall [GO:0005618]; cytoplasm [GO:0005737]; 4-coumarate-CoA ligase activity [GO:0016207]; acyl carrier activity [GO:0000036]; hydrolase activity, hydrolyzing O-glycosyl compounds [GO:0004553]; phosphopantetheine binding [GO:0031177]; xyloglucan:xyloglucosyl transferase activity [GO:0016762]; cellular glucan metabolic process [GO:0006073]; phenylpropanoid metabolic proce…	4-coumarate-CoA ligase activity [GO:0016207]; acyl carrier activity [GO:0000036]; hydrolase activity, hydrolyzing O-glycosyl compounds [GO:0004553]; phosphopantetheine binding [GO:0031177]; xyloglucan:xyloglucosyl transferase activity [GO:0016762]	GO:0000036; GO:0004553; GO:0005618; GO:0005737; GO:0006073; GO:0009698; GO:0016207; GO:0016762; GO:0031177; GO:0048046	UPA00372;UER00547	-	-	-
XLOC_014249	XLOC_014249	Solyc02g080280.2	2:45104373-45104901	OHr	12Hr	OK	14.9182	126.933	3.08892	3.44961	0.0001	0.00457579	yes	A0A3Q7F4X5	-	Uncharacterized protein	Solanum lycopersicum (Tomato) (Lycopersicon esculentum)	-	aerobic respiration [GO:0009060]	integral component of membrane [GO:0016021]; plasma membrane [GO:0005886]	integral component of membrane [GO:0016021]; plasma membrane [GO:0005886]; aerobic respiration [GO:0009060]	-	GO:0005886; GO:0009060; GO:0016021	-	-	-	-
XLOC_014984	XLOC_014984	Solyc03g005900.3	3:609498-612682	OHr	12Hr	OK	5.38124	45.7169	3.08672	3.14143	0.00035	0.0121231	yes	A0A3Q7FCY6	-	Uncharacterized protein	Solanum lycopersicum (Tomato) (Lycopersicon esculentum)	-	-	-	hydrolase activity, acting on ester bonds [GO:0016788]	hydrolase activity, acting on ester bonds [GO:0016788]	GO:0016788	-	-	-	-
XLOC_006814	XLOC_006814	Solyc11g005190.2	11:162764-164090	OHr	12Hr	OK	5.24993	44.5175	3.084	3.54726	0.0001	0.00457579	yes	A0A3Q7JHC9	-	WD_REPEATS_REGION domain-containing protein	Solanum lycopersicum (Tomato) (Lycopersicon esculentum)	-	response to UV-B [GO:0010224]	-	response to UV-B [GO:0010224]	-	GO:0010224	-	-	-	-
XLOC_016714	XLOC_016714	Solyc03g007010.3	3:1555123-1560292	OHr	12Hr	OK	10.0536	85.0013	3.07977	3.44023	5e-05	0.00278654	yes	A0A3Q7FDI9	-	RNA helicase (EC 3.6.4.13)	Solanum lycopersicum (Tomato) (Lycopersicon esculentum)	-	-	nucleolus [GO:0005730]	nucleolus [GO:0005730]; ATP binding [GO:0005524]; RNA binding [GO:0003723]; RNA helicase activity [GO:0003724]	ATP binding [GO:0005524]; RNA binding [GO:0003723]; RNA helicase activity [GO:0003724]	GO:0003723; GO:0003724; GO:0005524; GO:0005730	-	-	-	-
XLOC_006294	XLOC_006294	Solyc10g055390.2	10:56615508-56617788	OHr	12Hr	OK	7.40122	62.5146	3.07836	3.1893	5e-05	0.00278654	yes	A0A3Q7IIM6	101248337	Nodulin-like domain-containing protein	Solanum lycopersicum (Tomato) (Lycopersicon esculentum)	-	phosphate ion transport [GO:0006817]	integral component of membrane [GO:0016021]; membrane [GO:0016020]	integral component of membrane [GO:0016021]; membrane [GO:0016020]; phosphate ion transport [GO:0006817]	-	GO:0006817; GO:0016020; GO:0016021	-	sly:101248337;	-	-
XLOC_006264	XLOC_006264	Solyc10g054840.2	10:55948631-55950532	OHr	12Hr	OK	3.53366	29.8165	3.07688	3.52375	0.0001	0.00457579	yes	E3UMZ9	XIP1-1-alpha 100750254 XIP1;1	X intrinsic protein (X-intrinsic protein 11)	Solanum lycopersicum (Tomato) (Lycopersicon esculentum)	-	-	integral component of membrane [GO:0016021]	integral component of membrane [GO:0016021]; channel activity [GO:0015267]	channel activity [GO:0015267]	GO:0015267; GO:0016021	-	sly:100750254;	-	-
XLOC_004942	XLOC_004942	Solyc10g052650.2	10:53163079-53167852	OHr	12Hr	OK	2.53558	21.3898	3.07653	3.16282	0.00045	0.0145709	yes	A0A3Q7IGM1	-	Uncharacterized protein	Solanum lycopersicum (Tomato) (Lycopersicon esculentum)	-	regulation of photomorphogenesis [GO:0010099]	-	regulation of photomorphogenesis [GO:0010099]	-	GO:0010099	-	-	-	-
XLOC_015742	XLOC_015742	Solyc03g083440.3	3:54763701-54775081	OHr	12Hr	OK	4.57304	38.5493	3.07548	4.22011	5e-05	0.00278654	yes	A0A3Q7FKX4	-	Glutamine amidotransferase type-2 domain-containing protein	Solanum lycopersicum (Tomato) (Lycopersicon esculentum)	PATHWAY: Amino-acid biosynthesis; L-glutamate biosynthesis via GLT pathway; L-glutamate from 2-oxoglutarate and L-glutamine (NAD(+) route): step 1/1. {ECO:0000256|ARBA:ARBA00004944}.; PATHWAY: Energy metabolism; nitrogen metabolism. {ECO:0000256|ARBA:ARBA00004802}.; PATHWAY: Nitrogen metabolism. {ECO:0000256|ARBA:ARBA00004909}.	ammonia assimilation cycle [GO:0019676]; glutamate biosynthetic process [GO:0006537]; L-glutamate biosynthetic process [GO:0097054]	-	3 iron, 4 sulfur cluster binding [GO:0051538]; flavin adenine dinucleotide binding [GO:0050660]; FMN binding [GO:0010181]; glutamate synthase (NADH) activity [GO:0016040]; glutamate synthase activity [GO:0015930]; iron ion binding [GO:0005506]; oxidoreductase activity [GO:0016491]; ammonia assimilation cycle [GO:0019676]; glutamate biosynthetic process [GO:0006537]; L-glutamate biosynthetic proce…	3 iron, 4 sulfur cluster binding [GO:0051538]; flavin adenine dinucleotide binding [GO:0050660]; FMN binding [GO:0010181]; glutamate synthase (NADH) activity [GO:0016040]; glutamate synthase activity [GO:0015930]; iron ion binding [GO:0005506]; oxidoreductase activity [GO:0016491]	GO:0005506; GO:0006537; GO:0010181; GO:0015930; GO:0016040; GO:0016491; GO:0019676; GO:0050660; GO:0051538; GO:0097054	UPA00045, UPA00634;UER00690	sly:101254281;	K00264;	Metabolic pathways; Biosynthesis of secondary metabolites; Biosynthesis of amino acids; Nitrogen metabolism; Alanine, aspartate and glutamate metabolism;
XLOC_009061	XLOC_009061	Solyc11g071690.2	11:55387246-55391960	OHr	12Hr	OK	19.8714	165.24	3.0558	3.48057	5e-05	0.00278654	yes	A0A3Q7J107	-	Uncharacterized protein	Solanum lycopersicum (Tomato) (Lycopersicon esculentum)	-	-	-	nucleic acid binding [GO:0003676]; zinc ion binding [GO:0008270]	nucleic acid binding [GO:0003676]; zinc ion binding [GO:0008270]	GO:0003676; GO:0008270	-	sly:101257334;	-	-
XLOC_006556	XLOC_006556	Solyc10g080730.2	10:62066296-62068500	OHr	12Hr	OK	3.44606	28.4952	3.0477	3.14059	0.00045	0.0145709	yes	A0A3Q7IL69	-	Thioredoxin domain-containing protein	Solanum lycopersicum (Tomato) (Lycopersicon esculentum)	-	-	-	-	-	-	-	-	-	-
XLOC_017434	XLOC_017434	Solyc03g093540.1	3:56335554-56336241	OHr	12Hr	OK	6.19711	51.1306	3.04452	3.54502	0.0008	0.0221503	yes	A0A3Q7GAZ0	101267005	AP2/ERF domain-containing protein	Solanum lycopersicum (Tomato) (Lycopersicon esculentum)	-	defense response [GO:0006952]	nucleus [GO:0005634]	nucleus [GO:0005634]; DNA binding [GO:0003677]; DNA-binding transcription factor activity [GO:0003700]; defense response [GO:0006952]	DNA binding [GO:0003677]; DNA-binding transcription factor activity [GO:0003700]	GO:0003677; GO:0003700; GO:0005634; GO:0006952	-	-	-	-
XLOC_006873	XLOC_006873	Solyc11g006470.2	11:1157254-1163495	OHr	12Hr	OK	13.9058	114.431	3.04073	4.05387	5e-05	0.00278654	yes	A0A3Q7JHU2	-	Uncharacterized protein	Solanum lycopersicum (Tomato) (Lycopersicon esculentum)	-	-	integral component of membrane [GO:0016021]	integral component of membrane [GO:0016021]; transferase activity, transferring glycosyl groups [GO:0016757]	transferase activity, transferring glycosyl groups [GO:0016757]	GO:0016021; GO:0016757	-	-	-	-
XLOC_029636	XLOC_029636	Solyc08g067260.3	8:56374234-56378328	OHr	12Hr	OK	10.2963	84.7075	3.04036	4.24025	5e-05	0.00278654	yes	A0A3Q7HNY7	-	3-ketoacyl-CoA synthase (EC 2.3.1.-)	Solanum lycopersicum (Tomato) (Lycopersicon esculentum)	PATHWAY: Lipid metabolism; fatty acid biosynthesis. {ECO:0000256|ARBA:ARBA00005194, ECO:0000256|PIRNR:PIRNR036417}.	fatty acid biosynthetic process [GO:0006633]	integral component of membrane [GO:0016021]	integral component of membrane [GO:0016021]; 3-oxo-arachidoyl-CoA synthase activity [GO:0102336]; 3-oxo-cerotoyl-CoA synthase activity [GO:0102337]; 3-oxo-lignoceronyl-CoA synthase activity [GO:0102338]; very-long-chain 3-ketoacyl-CoA synthase activity [GO:0102756]; fatty acid biosynthetic process [GO:0006633]	3-oxo-arachidoyl-CoA synthase activity [GO:0102336]; 3-oxo-cerotoyl-CoA synthase activity [GO:0102337]; 3-oxo-lignoceronyl-CoA synthase activity [GO:0102338]; very-long-chain 3-ketoacyl-CoA synthase activity [GO:0102756]	GO:0006633; GO:0016021; GO:0102336; GO:0102337; GO:0102338; GO:0102756	UPA00094	sly:101266659;	K15397;	Metabolic pathways; Biosynthesis of secondary metabolites; Fatty acid elongation; Plant-pathogen interaction;
XLOC_008615	XLOC_008615	Solyc11g045150.1	11:31816636-31816915	OHr	12Hr	OK	846.31	6935.06	3.03465	3.59177	5e-05	0.00278654	yes	A0A3Q7JMH1	-	Uncharacterized protein	Solanum lycopersicum (Tomato) (Lycopersicon esculentum)	-	-	-	-	-	-	-	-	-	-
XLOC_012288	XLOC_012288	Solyc02g071610.3	2:41578761-41586839	OHr	12Hr	OK	6.41621	52.2782	3.02642	4.00456	5e-05	0.00278654	yes	A0A3Q7F2I8	-	Uncharacterized protein	Solanum lycopersicum (Tomato) (Lycopersicon esculentum)	-	-	-	hydrolase activity, acting on ester bonds [GO:0016788]	hydrolase activity, acting on ester bonds [GO:0016788]	GO:0016788	-	-	-	-
XLOC_021989	XLOC_021989	Solyc05g051400.3	5:62549632-62553918	OHr	12Hr	OK	4.8416	39.3781	3.02384	3.93684	5e-05	0.00278654	yes	A0A3Q7GIR8	-	Uncharacterized protein	Solanum lycopersicum (Tomato) (Lycopersicon esculentum)	-	malate transmembrane transport [GO:0071423]; oxaloacetate transport [GO:0015729]; phosphate ion transmembrane transport [GO:0035435]; succinate transmembrane transport [GO:0071422]; sulfate transport [GO:0008272]; thiosulfate transport [GO:0015709]	integral component of membrane [GO:0016021]	integral component of membrane [GO:0016021]; antiporter activity [GO:0015297]; ATP transmembrane transporter activity [GO:0005347]; malate transmembrane transporter activity [GO:0015140]; oxaloacetate transmembrane transporter activity [GO:0015131]; succinate transmembrane transporter activity [GO:0015141]; sulfate transmembrane transporter activity [GO:0015116]; thiosulfate transmembrane transpo…	antiporter activity [GO:0015297]; ATP transmembrane transporter activity [GO:0005347]; malate transmembrane transporter activity [GO:0015140]; oxaloacetate transmembrane transporter activity [GO:0015131]; succinate transmembrane transporter activity [GO:0015141]; sulfate transmembrane transporter activity [GO:0015116]; thiosulfate transmembrane transporter activity [GO:0015117]	GO:0005347; GO:0008272; GO:0015116; GO:0015117; GO:0015131; GO:0015140; GO:0015141; GO:0015297; GO:0015709; GO:0015729; GO:0016021; GO:0035435; GO:0071422; GO:0071423	-	-	-	-
XLOC_019251	XLOC_019251	Solyc04g071610.3	4:58664497-58665932	OHr	12Hr	OK	42.2192	342.912	3.02187	4.25158	5e-05	0.00278654	yes	O82575	543574	Fruit-ripening protein	Solanum lycopersicum (Tomato) (Lycopersicon esculentum)	-	-	-	-	-	-	-	sly:543574;	-	-
XLOC_032842	XLOC_032842	Solyc09g010000.3	9:3447714-3450286	OHr	12Hr	OK	2.87456	23.3187	3.02007	3.16315	0.00095	0.0249526	yes	A0A3Q7HXQ5	-	Fe2OG dioxygenase domain-containing protein	Solanum lycopersicum (Tomato) (Lycopersicon esculentum)	-	-	-	L-ascorbic acid binding [GO:0031418]; metal ion binding [GO:0046872]; oxidoreductase activity [GO:0016491]	L-ascorbic acid binding [GO:0031418]; metal ion binding [GO:0046872]; oxidoreductase activity [GO:0016491]	GO:0016491; GO:0031418; GO:0046872	-	sly:101249199;	-	-
XLOC_019772	XLOC_019772	Solyc04g007720.3	4:1401632-1404792	OHr	12Hr	OK	4.97414	40.2488	3.01643	3.32352	5e-05	0.00278654	yes	A0A3Q7GNU1	-	H15 domain-containing protein	Solanum lycopersicum (Tomato) (Lycopersicon esculentum)	-	chromosome condensation [GO:0030261]; negative regulation of chromatin silencing [GO:0031936]; negative regulation of DNA recombination [GO:0045910]; nucleosome assembly [GO:0006334]; nucleosome positioning [GO:0016584]; regulation of transcription, DNA-templated [GO:0006355]	host cell nucleus [GO:0042025]; nucleolus [GO:0005730]; nucleosome [GO:0000786]; nucleus [GO:0005634]	host cell nucleus [GO:0042025]; nucleolus [GO:0005730]; nucleosome [GO:0000786]; nucleus [GO:0005634]; double-stranded DNA binding [GO:0003690]; nucleosomal DNA binding [GO:0031492]; chromosome condensation [GO:0030261]; negative regulation of chromatin silencing [GO:0031936]; negative regulation of DNA recombination [GO:0045910]; nucleosome assembly [GO:0006334]; nucleosome positioning [GO:00165…	double-stranded DNA binding [GO:0003690]; nucleosomal DNA binding [GO:0031492]	GO:0000786; GO:0003690; GO:0005634; GO:0005730; GO:0006334; GO:0006355; GO:0016584; GO:0030261; GO:0031492; GO:0031936; GO:0042025; GO:0045910	-	-	-	-
XLOC_032407	XLOC_032407	Solyc09g082820.3	9:68910787-68912779	OHr	12Hr	OK	5.33796	42.8847	3.0061	3.78263	5e-05	0.00278654	yes	A0A3Q7I6R4	-	Uncharacterized protein	Solanum lycopersicum (Tomato) (Lycopersicon esculentum)	-	-	-	-	-	-	-	-	-	-
XLOC_005505	XLOC_005505	Solyc10g005340.3	10:252373-255288	OHr	12Hr	OK	20.5047	163.849	2.99834	4.293	5e-05	0.00278654	yes	A0A3Q7J569	-	CRIB domain-containing protein	Solanum lycopersicum (Tomato) (Lycopersicon esculentum)	-	-	-	-	-	-	-	sly:101255634;	-	-
XLOC_003246	XLOC_003246	Solyc01g087570.2	1:82396234-82397495	OHr	12Hr	OK	76.8065	610.464	2.99061	4.26443	5e-05	0.00278654	yes	A0A3Q7EJK8	-	Uncharacterized protein	Solanum lycopersicum (Tomato) (Lycopersicon esculentum)	-	-	-	-	-	-	-	-	-	-
XLOC_024617	XLOC_024617	Solyc06g071990.3	6:44493629-44496028	OHr	12Hr	OK	6.44723	51.1843	2.98895	3.40982	5e-05	0.00278654	yes	A0A3Q7GYF8	-	Uncharacterized protein	Solanum lycopersicum (Tomato) (Lycopersicon esculentum)	-	-	-	-	-	-	-	-	-	-
XLOC_015015	XLOC_015015	Solyc03g006640.3	3:1218095-1221227	OHr	12Hr	OK	5.50949	43.3621	2.97644	3.56015	5e-05	0.00278654	yes	A0A3Q7FFK3	101264292	F-box domain-containing protein	Solanum lycopersicum (Tomato) (Lycopersicon esculentum)	-	-	-	-	-	-	-	sly:101264292;	-	-
XLOC_026152	XLOC_026152	Solyc06g074030.1	6:45908246-45909041	OHr	12Hr	OK	13.8015	108.196	2.97074	3.65836	0.0001	0.00457579	yes	A0A3Q7HVW3	101258270	Poly(A)-specific ribonuclease (EC 3.1.13.4)	Solanum lycopersicum (Tomato) (Lycopersicon esculentum)	-	exonucleolytic catabolism of deadenylated mRNA [GO:0043928]; negative regulation of translation [GO:0017148]	CCR4-NOT core complex [GO:0030015]; P-body [GO:0000932]	CCR4-NOT core complex [GO:0030015]; P-body [GO:0000932]; nucleic acid binding [GO:0003676]; poly(A)-specific ribonuclease activity [GO:0004535]; exonucleolytic catabolism of deadenylated mRNA [GO:0043928]; negative regulation of translation [GO:0017148]	nucleic acid binding [GO:0003676]; poly(A)-specific ribonuclease activity [GO:0004535]	GO:0000932; GO:0003676; GO:0004535; GO:0017148; GO:0030015; GO:0043928	-	sly:101258270;	K12581;	RNA degradation;
XLOC_015751	XLOC_015751	Solyc03g083560.1	3:54939826-54940876	OHr	12Hr	OK	9.82442	76.9819	2.97007	3.87078	5e-05	0.00278654	yes	A0A3Q7FN83	101250380	Uncharacterized protein	Solanum lycopersicum (Tomato) (Lycopersicon esculentum)	-	-	integral component of membrane [GO:0016021]	integral component of membrane [GO:0016021]	-	GO:0016021	-	sly:101250380;	-	-
XLOC_012558	XLOC_012558	Solyc02g081060.3	2:45664602-45681190	OHr	12Hr	OK	3.68803	28.7465	2.96246	3.29488	0.0003	0.0107113	yes	A0A3Q7F5F4	-	Reverse transcriptase Ty1/copia-type domain-containing protein	Solanum lycopersicum (Tomato) (Lycopersicon esculentum)	-	-	-	-	-	-	-	-	-	-
XLOC_026569	XLOC_026569	Solyc07g007390.3	7:2125547-2139657	OHr	12Hr	OK	10.3504	80.2919	2.95557	2.87892	0.0009	0.0241873	yes	A0A3Q7H7E2	101256392	Uncharacterized protein	Solanum lycopersicum (Tomato) (Lycopersicon esculentum)	-	-	-	-	-	-	-	sly:101256392;	-	-
XLOC_026569	XLOC_026569	Solyc07g007395.1	7:2125547-2139657	OHr	12Hr	OK	10.3504	80.2919	2.95557	2.87892	0.0009	0.0241873	yes	A0A3Q7H3Q7	-	Uncharacterized protein	Solanum lycopersicum (Tomato) (Lycopersicon esculentum)	-	-	-	-	-	-	-	-	-	-
XLOC_026534	XLOC_026534	Solyc07g006820.3	7:1661936-1693105	OHr	12Hr	OK	7.52765	57.6733	2.93763	3.45569	5e-05	0.00278654	yes	A0A3Q7H6Q2	-	Uncharacterized protein	Solanum lycopersicum (Tomato) (Lycopersicon esculentum)	-	positive regulation of transcription by RNA polymerase II [GO:0045944]	transcription factor TFIID complex [GO:0005669]	transcription factor TFIID complex [GO:0005669]; histone acetyltransferase activity [GO:0004402]; sequence-specific DNA binding [GO:0043565]; TBP-class protein binding [GO:0017025]; positive regulation of transcription by RNA polymerase II [GO:0045944]	histone acetyltransferase activity [GO:0004402]; sequence-specific DNA binding [GO:0043565]; TBP-class protein binding [GO:0017025]	GO:0004402; GO:0005669; GO:0017025; GO:0043565; GO:0045944	-	sly:101245072;	K03125;	Basal transcription factors;
XLOC_016534	XLOC_016534	Solyc03g121540.3	3:71118540-71124280	OHr	12Hr	OK	5.46556	41.2879	2.91728	3.85649	5e-05	0.00278654	yes	Q9ZP11	teg1A 543609 TBG3	Beta-galactosidase (EC 3.2.1.23)	Solanum lycopersicum (Tomato) (Lycopersicon esculentum)	-	carbohydrate metabolic process [GO:0005975]	cell wall [GO:0005618]; vacuole [GO:0005773]	cell wall [GO:0005618]; vacuole [GO:0005773]; beta-galactosidase activity [GO:0004565]; carbohydrate binding [GO:0030246]; carbohydrate metabolic process [GO:0005975]	beta-galactosidase activity [GO:0004565]; carbohydrate binding [GO:0030246]	GO:0004565; GO:0005618; GO:0005773; GO:0005975; GO:0030246	-	sly:543609;	-	-
XLOC_005271	XLOC_005271	Solyc10g081100.2	10:62370842-62373253	OHr	12Hr	OK	4.31204	32.5427	2.91589	3.18755	5e-05	0.00278654	yes	A0A3Q7IL47	-	SF3b1 domain-containing protein	Solanum lycopersicum (Tomato) (Lycopersicon esculentum)	-	spliceosomal complex assembly [GO:0000245]	catalytic step 2 spliceosome [GO:0071013]; U12-type spliceosomal complex [GO:0005689]; U2 snRNP [GO:0005686]; U2-type prespliceosome [GO:0071004]	catalytic step 2 spliceosome [GO:0071013]; U12-type spliceosomal complex [GO:0005689]; U2 snRNP [GO:0005686]; U2-type prespliceosome [GO:0071004]; mRNA binding [GO:0003729]; spliceosomal complex assembly [GO:0000245]	mRNA binding [GO:0003729]	GO:0000245; GO:0003729; GO:0005686; GO:0005689; GO:0071004; GO:0071013	-	-	-	-
XLOC_007606	XLOC_007606	Solyc11g063520.1	11:49916014-49916374	OHr	12Hr	OK	88.8602	667.372	2.90888	3.80486	5e-05	0.00278654	yes	A0A3Q7IY49	-	Uncharacterized protein	Solanum lycopersicum (Tomato) (Lycopersicon esculentum)	-	-	-	-	-	-	-	-	-	-
XLOC_030253	XLOC_030253	Solyc08g006320.3	8:984997-986712	OHr	12Hr	OK	25.4442	190.521	2.90454	4.16927	5e-05	0.00278654	yes	A0A3Q7HJN8	100125891	WRKY domain-containing protein	Solanum lycopersicum (Tomato) (Lycopersicon esculentum)	-	signal transduction [GO:0007165]	cytoplasm [GO:0005737]; nucleus [GO:0005634]	cytoplasm [GO:0005737]; nucleus [GO:0005634]; DNA-binding transcription factor activity [GO:0003700]; protein kinase activity [GO:0004672]; sequence-specific DNA binding [GO:0043565]; signal transduction [GO:0007165]	DNA-binding transcription factor activity [GO:0003700]; protein kinase activity [GO:0004672]; sequence-specific DNA binding [GO:0043565]	GO:0003700; GO:0004672; GO:0005634; GO:0005737; GO:0007165; GO:0043565	-	sly:100125891;	-	-
XLOC_013842	XLOC_013842	Solyc02g068080.3	2:38691590-38697509	OHr	12Hr	OK	8.31955	61.9213	2.89586	3.85749	5e-05	0.00278654	yes	A0A3Q7F172	101249604	Chloride channel protein	Solanum lycopersicum (Tomato) (Lycopersicon esculentum)	-	-	integral component of membrane [GO:0016021]; intracellular membrane-bounded organelle [GO:0043231]; plant-type vacuole membrane [GO:0009705]	integral component of membrane [GO:0016021]; intracellular membrane-bounded organelle [GO:0043231]; plant-type vacuole membrane [GO:0009705]; nitrate transmembrane transporter activity [GO:0015112]; nitrate:proton symporter activity [GO:0009671]; transmembrane transporter activity [GO:0022857]; voltage-gated chloride channel activity [GO:0005247]	nitrate:proton symporter activity [GO:0009671]; nitrate transmembrane transporter activity [GO:0015112]; transmembrane transporter activity [GO:0022857]; voltage-gated chloride channel activity [GO:0005247]	GO:0005247; GO:0009671; GO:0009705; GO:0015112; GO:0016021; GO:0022857; GO:0043231	-	sly:101249604;	K05016;	-
XLOC_013797	XLOC_013797	Solyc02g067230.3	2:37980884-37984089	OHr	12Hr	OK	2.52256	18.6825	2.88872	3.28494	0.00025	0.00919027	yes	A0A3Q7F0R9	101243956	Dof-type domain-containing protein	Solanum lycopersicum (Tomato) (Lycopersicon esculentum)	-	-	-	DNA binding [GO:0003677]; DNA-binding transcription factor activity [GO:0003700]	DNA binding [GO:0003677]; DNA-binding transcription factor activity [GO:0003700]	GO:0003677; GO:0003700	-	sly:101243956;	-	-
XLOC_010109	XLOC_010109	Solyc12g087960.2	12:64440440-64444575	OHr	12Hr	OK	5.57304	41.0942	2.8824	3.26743	0.0001	0.00457579	yes	A0A3Q7JCD5	101249158	Uncharacterized protein	Solanum lycopersicum (Tomato) (Lycopersicon esculentum)	-	-	-	-	-	-	-	sly:101249158;	-	-
XLOC_010109	XLOC_010109	Solyc12g087965.1	12:64440440-64444575	OHr	12Hr	OK	5.57304	41.0942	2.8824	3.26743	0.0001	0.00457579	yes	-	-	-	-	-	-	-	-	-	-	-	-	-	-
XLOC_017653	XLOC_017653	Solyc03g098730.1	3:62441485-62442226	OHr	12Hr	OK	5.87668	42.9806	2.87061	2.93224	0.00085	0.0230934	yes	A0A3Q7FR24	101262296	Uncharacterized protein	Solanum lycopersicum (Tomato) (Lycopersicon esculentum)	-	-	-	endopeptidase inhibitor activity [GO:0004866]	endopeptidase inhibitor activity [GO:0004866]	GO:0004866	-	sly:101262296;	-	-
XLOC_000077	XLOC_000077	Solyc01g006540.3	1:1113464-1123469	OHr	12Hr	OK	1.30627	9.43893	2.85317	2.96119	0.00115	0.0286479	yes	A0A3Q7ERA8	-	Uncharacterized protein	Solanum lycopersicum (Tomato) (Lycopersicon esculentum)	-	lipid oxidation [GO:0034440]; oxylipin biosynthetic process [GO:0031408]	-	metal ion binding [GO:0046872]; oxidoreductase activity, acting on single donors with incorporation of molecular oxygen, incorporation of two atoms of oxygen [GO:0016702]; lipid oxidation [GO:0034440]; oxylipin biosynthetic process [GO:0031408]	metal ion binding [GO:0046872]; oxidoreductase activity, acting on single donors with incorporation of molecular oxygen, incorporation of two atoms of oxygen [GO:0016702]	GO:0016702; GO:0031408; GO:0034440; GO:0046872	-	-	-	-
XLOC_006090	XLOC_006090	Solyc10g049630.2	10:46215749-46218841	OHr	12Hr	OK	2.47831	17.8862	2.85142	2.92164	0.0014	0.0325009	yes	A0A3Q7IGM8	-	Protein-serine/threonine phosphatase (EC 3.1.3.16)	Solanum lycopersicum (Tomato) (Lycopersicon esculentum)	-	-	-	metal ion binding [GO:0046872]; protein serine/threonine phosphatase activity [GO:0004722]	metal ion binding [GO:0046872]; protein serine/threonine phosphatase activity [GO:0004722]	GO:0004722; GO:0046872	-	sly:101257219;	-	-
XLOC_031134	XLOC_031134	Solyc08g077540.2	8:61638884-61645627	OHr	12Hr	OK	15.4767	110.151	2.83132	3.11694	0.00015	0.00618057	yes	A0A3Q7HRN7	-	Uncharacterized protein	Solanum lycopersicum (Tomato) (Lycopersicon esculentum)	-	-	-	-	-	-	-	-	-	-
XLOC_020221	XLOC_020221	Solyc04g049090.3	4:39492312-39497991	OHr	12Hr	OK	5.91855	41.8539	2.82205	3.70578	5e-05	0.00278654	yes	A0A3Q7G0J2	MLO	MLO-like protein	Solanum lycopersicum (Tomato) (Lycopersicon esculentum)	-	defense response [GO:0006952]; response to biotic stimulus [GO:0009607]	integral component of membrane [GO:0016021]	integral component of membrane [GO:0016021]; calmodulin binding [GO:0005516]; defense response [GO:0006952]; response to biotic stimulus [GO:0009607]	calmodulin binding [GO:0005516]	GO:0005516; GO:0006952; GO:0009607; GO:0016021	-	-	-	-
XLOC_014745	XLOC_014745	Solyc02g090540.3	2:52703824-52708033	OHr	12Hr	OK	1.06292	7.47494	2.81404	2.84737	0.00115	0.0286479	yes	A0A3Q7FCB3	-	Uncharacterized protein	Solanum lycopersicum (Tomato) (Lycopersicon esculentum)	-	-	-	-	-	-	-	-	-	-
XLOC_013741	XLOC_013741	Solyc02g065220.3	2:36950506-36958509	OHr	12Hr	OK	5.16546	36.3156	2.81362	3.54958	5e-05	0.00278654	yes	-	-	-	-	-	-	-	-	-	-	-	-	-	-
XLOC_006539	XLOC_006539	Solyc10g080450.2	10:61850913-61853488	OHr	12Hr	OK	24.641	173.215	2.81343	2.93809	5e-05	0.00278654	yes	A0A3Q7ILH2	-	Uncharacterized protein	Solanum lycopersicum (Tomato) (Lycopersicon esculentum)	-	-	-	-	-	-	-	-	-	-
XLOC_017209	XLOC_017209	Solyc03g063480.2	3:36815673-36817337	OHr	12Hr	OK	3.71712	25.9633	2.80422	2.78029	0.0011	0.0276399	yes	K4BH93	-	Uncharacterized protein	Solanum lycopersicum (Tomato) (Lycopersicon esculentum)	-	-	-	-	-	-	-	-	-	-
XLOC_012808	XLOC_012808	Solyc02g085870.3	2:49288587-49290622	OHr	12Hr	OK	23.2959	161.8	2.79606	3.85806	5e-05	0.00278654	yes	A0A3Q7F7R2	101245220	3-ketoacyl-CoA synthase (EC 2.3.1.-)	Solanum lycopersicum (Tomato) (Lycopersicon esculentum)	PATHWAY: Lipid metabolism; fatty acid biosynthesis. {ECO:0000256|ARBA:ARBA00005194, ECO:0000256|PIRNR:PIRNR036417}.	fatty acid biosynthetic process [GO:0006633]	integral component of membrane [GO:0016021]	integral component of membrane [GO:0016021]; 3-oxo-arachidoyl-CoA synthase activity [GO:0102336]; 3-oxo-cerotoyl-CoA synthase activity [GO:0102337]; 3-oxo-lignoceronyl-CoA synthase activity [GO:0102338]; very-long-chain 3-ketoacyl-CoA synthase activity [GO:0102756]; fatty acid biosynthetic process [GO:0006633]	3-oxo-arachidoyl-CoA synthase activity [GO:0102336]; 3-oxo-cerotoyl-CoA synthase activity [GO:0102337]; 3-oxo-lignoceronyl-CoA synthase activity [GO:0102338]; very-long-chain 3-ketoacyl-CoA synthase activity [GO:0102756]	GO:0006633; GO:0016021; GO:0102336; GO:0102337; GO:0102338; GO:0102756	UPA00094	sly:101245220;	K15397;	Metabolic pathways; Biosynthesis of secondary metabolites; Fatty acid elongation; Plant-pathogen interaction;
XLOC_015548	XLOC_015548	Solyc03g065205.1	3:42577101-42579369	OHr	12Hr	OK	4.42035	30.6972	2.79587	3.1046	0.0002	0.00764308	yes	A0A3Q7FLL1	-	DUF1336 domain-containing protein	Solanum lycopersicum (Tomato) (Lycopersicon esculentum)	-	-	-	-	-	-	-	-	-	-
XLOC_033770	XLOC_033770	Solyc09g090740.3	9:70649721-70658980	OHr	12Hr	OK	7.26391	50.3215	2.79236	2.96552	0.00015	0.00618057	yes	A0A3Q7I7P0	-	Uncharacterized protein	Solanum lycopersicum (Tomato) (Lycopersicon esculentum)	-	-	nucleolus [GO:0005730]	nucleolus [GO:0005730]; ATP binding [GO:0005524]; helicase activity [GO:0004386]; nucleic acid binding [GO:0003676]	ATP binding [GO:0005524]; helicase activity [GO:0004386]; nucleic acid binding [GO:0003676]	GO:0003676; GO:0004386; GO:0005524; GO:0005730	-	-	-	-
XLOC_031813	XLOC_031813	Solyc09g018020.3	9:12635537-12637714	OHr	12Hr	OK	4.98863	34.4593	2.78818	3.15305	0.00015	0.00618057	yes	A0A3Q7I015	101257101	Expansin	Solanum lycopersicum (Tomato) (Lycopersicon esculentum)	-	plant-type cell wall organization [GO:0009664]	cell wall [GO:0005618]; extracellular region [GO:0005576]; membrane [GO:0016020]	cell wall [GO:0005618]; extracellular region [GO:0005576]; membrane [GO:0016020]; plant-type cell wall organization [GO:0009664]	-	GO:0005576; GO:0005618; GO:0009664; GO:0016020	-	sly:101257101;	K20628;	-
XLOC_009204	XLOC_009204	Solyc12g006550.2	12:1059477-1064008	OHr	12Hr	OK	25.8757	178.423	2.78563	3.09303	0.0001	0.00457579	yes	A0A3Q7J212	101263184	Ribosome biogenesis regulatory protein	Solanum lycopersicum (Tomato) (Lycopersicon esculentum)	-	endonucleolytic cleavage in ITS1 to separate SSU-rRNA from 5.8S rRNA and LSU-rRNA from tricistronic rRNA transcript (SSU-rRNA, 5.8S rRNA, LSU-rRNA) [GO:0000447]; ribosomal large subunit biogenesis [GO:0042273]; ribosomal large subunit export from nucleus [GO:0000055]	nucleolus [GO:0005730]; preribosome, large subunit precursor [GO:0030687]	nucleolus [GO:0005730]; preribosome, large subunit precursor [GO:0030687]; endonucleolytic cleavage in ITS1 to separate SSU-rRNA from 5.8S rRNA and LSU-rRNA from tricistronic rRNA transcript (SSU-rRNA, 5.8S rRNA, LSU-rRNA) [GO:0000447]; ribosomal large subunit biogenesis [GO:0042273]; ribosomal large subunit export from nucleus [GO:0000055]	-	GO:0000055; GO:0000447; GO:0005730; GO:0030687; GO:0042273	-	sly:101263184;	K14852;	-
XLOC_027840	XLOC_027840	Solyc07g008210.3	7:2943118-2951283	OHr	12Hr	OK	13.9704	96.2836	2.78492	3.5962	5e-05	0.00278654	yes	A0A3Q7H7V3	-	TPR_REGION domain-containing protein	Solanum lycopersicum (Tomato) (Lycopersicon esculentum)	-	-	-	-	-	-	-	-	-	-
XLOC_006160	XLOC_006160	Solyc10g050890.2	10:51044815-51047527	OHr	12Hr	OK	3.58296	24.6848	2.7844	3.36729	0.00015	0.00618057	yes	A0A3Q7IH89	778326	Uncharacterized protein	Solanum lycopersicum (Tomato) (Lycopersicon esculentum)	-	-	-	4 iron, 4 sulfur cluster binding [GO:0051539]; heme binding [GO:0020037]; metal ion binding [GO:0046872]; oxidoreductase activity [GO:0016491]	4 iron, 4 sulfur cluster binding [GO:0051539]; heme binding [GO:0020037]; metal ion binding [GO:0046872]; oxidoreductase activity [GO:0016491]	GO:0016491; GO:0020037; GO:0046872; GO:0051539	-	sly:778326;	K00366;	Metabolic pathways; Nitrogen metabolism;
XLOC_001261	XLOC_001261	Solyc01g095150.3	1:86400396-86401924	OHr	12Hr	OK	38.3746	263.745	2.78092	3.91635	5e-05	0.00278654	yes	Q40159	544157	Late embryogenesis (Lea)-like protein	Solanum lycopersicum (Tomato) (Lycopersicon esculentum)	-	response to desiccation [GO:0009269]	cytosol [GO:0005829]	cytosol [GO:0005829]; response to desiccation [GO:0009269]	-	GO:0005829; GO:0009269	-	sly:544157;	-	-
XLOC_010699	XLOC_010699	Solyc12g014530.2	12:5498166-5504548	OHr	12Hr	OK	4.49102	30.8135	2.77845	3.61785	5e-05	0.00278654	yes	A0A3Q7J5K5	-	L-aspartate oxidase (EC 1.4.3.16)	Solanum lycopersicum (Tomato) (Lycopersicon esculentum)	PATHWAY: Cofactor biosynthesis; NAD(+) biosynthesis; iminoaspartate from L-aspartate (oxidase route): step 1/1. {ECO:0000256|ARBA:ARBA00004950}.	NAD biosynthetic process [GO:0009435]	-	L-aspartate oxidase activity [GO:0008734]; L-aspartate:fumarate oxidoreductase activity [GO:0044318]; NAD biosynthetic process [GO:0009435]	L-aspartate:fumarate oxidoreductase activity [GO:0044318]; L-aspartate oxidase activity [GO:0008734]	GO:0008734; GO:0009435; GO:0044318	UPA00253;UER00326	-	-	-
XLOC_004392	XLOC_004392	Solyc10g008350.3	10:2473250-2474103	OHr	12Hr	OK	16.2567	110.78	2.76859	3.11442	0.0003	0.0107113	yes	A0A3Q7IC95	-	Uncharacterized protein	Solanum lycopersicum (Tomato) (Lycopersicon esculentum)	-	-	-	-	-	-	-	-	-	-
XLOC_022643	XLOC_022643	Solyc05g013750.3	5:7063384-7068251	OHr	12Hr	OK	2.01125	13.6664	2.76448	3.31966	5e-05	0.00278654	yes	A0A3Q7GHH4	101247018	Uncharacterized protein	Solanum lycopersicum (Tomato) (Lycopersicon esculentum)	-	-	-	protein tyrosine phosphatase activity [GO:0004725]; protein tyrosine/serine/threonine phosphatase activity [GO:0008138]	protein tyrosine/serine/threonine phosphatase activity [GO:0008138]; protein tyrosine phosphatase activity [GO:0004725]	GO:0004725; GO:0008138	-	sly:101247018;	-	-
XLOC_010691	XLOC_010691	Solyc12g014350.2	12:5158144-5167650	OHr	12Hr	OK	2.51327	16.9802	2.75621	3.10709	0.0001	0.00457579	yes	A0A3Q7J4N6	-	Protein kinase domain-containing protein	Solanum lycopersicum (Tomato) (Lycopersicon esculentum)	-	protein autophosphorylation [GO:0046777]	integral component of membrane [GO:0016021]; plasma membrane [GO:0005886]	integral component of membrane [GO:0016021]; plasma membrane [GO:0005886]; ATP binding [GO:0005524]; protein serine/threonine kinase activity [GO:0004674]; protein autophosphorylation [GO:0046777]	ATP binding [GO:0005524]; protein serine/threonine kinase activity [GO:0004674]	GO:0004674; GO:0005524; GO:0005886; GO:0016021; GO:0046777	-	-	-	-
XLOC_010691	XLOC_010691	Solyc12g014355.1	12:5158144-5167650	OHr	12Hr	OK	2.51327	16.9802	2.75621	3.10709	0.0001	0.00457579	yes	A0A3Q7J5M8	-	Uncharacterized protein	Solanum lycopersicum (Tomato) (Lycopersicon esculentum)	-	protein autophosphorylation [GO:0046777]	plasma membrane [GO:0005886]	plasma membrane [GO:0005886]; protein serine/threonine kinase activity [GO:0004674]; protein autophosphorylation [GO:0046777]	protein serine/threonine kinase activity [GO:0004674]	GO:0004674; GO:0005886; GO:0046777	-	-	-	-
XLOC_025278	XLOC_025278	Solyc06g018110.3	6:17111813-17117347	OHr	12Hr	OK	13.2438	89.0928	2.74999	2.75759	5e-05	0.00278654	yes	A0A3Q7GT39	101244001	Uncharacterized protein	Solanum lycopersicum (Tomato) (Lycopersicon esculentum)	-	-	-	RNA binding [GO:0003723]; zinc ion binding [GO:0008270]	RNA binding [GO:0003723]; zinc ion binding [GO:0008270]	GO:0003723; GO:0008270	-	sly:101244001;	-	-
XLOC_014970	XLOC_014970	Solyc03g005570.3	3:419010-434550	OHr	12Hr	OK	12.4205	83.4144	2.74758	3.62818	5e-05	0.00278654	yes	A0A3Q7FCT1	101262488	Uncharacterized protein	Solanum lycopersicum (Tomato) (Lycopersicon esculentum)	-	-	nucleus [GO:0005634]	nucleus [GO:0005634]; DNA binding [GO:0003677]	DNA binding [GO:0003677]	GO:0003677; GO:0005634	-	sly:101262488;	K09422;	-
XLOC_014285	XLOC_014285	Solyc02g081150.1	2:45767094-45768144	OHr	12Hr	OK	44.1502	295.187	2.74114	3.14908	5e-05	0.00278654	yes	A0A3Q7F5H0	101244145	Uncharacterized protein	Solanum lycopersicum (Tomato) (Lycopersicon esculentum)	-	-	-	-	-	-	-	sly:101244145;	-	-
XLOC_027463	XLOC_027463	Solyc07g062080.3	7:65036413-65042208	OHr	12Hr	OK	4.93481	32.928	2.73825	3.64659	5e-05	0.00278654	yes	A0A3Q7HH11	-	Mitogen-activated protein kinase (EC 2.7.11.24)	Solanum lycopersicum (Tomato) (Lycopersicon esculentum)	-	intracellular signal transduction [GO:0035556]; regulation of gene expression [GO:0010468]	cytoplasm [GO:0005737]; nucleus [GO:0005634]	cytoplasm [GO:0005737]; nucleus [GO:0005634]; ATP binding [GO:0005524]; MAP kinase activity [GO:0004707]; intracellular signal transduction [GO:0035556]; regulation of gene expression [GO:0010468]	ATP binding [GO:0005524]; MAP kinase activity [GO:0004707]	GO:0004707; GO:0005524; GO:0005634; GO:0005737; GO:0010468; GO:0035556	-	-	-	-
XLOC_001257	XLOC_001257	Solyc01g095070.3	1:86311280-86313721	OHr	12Hr	OK	50.4521	335.829	2.73474	3.1033	0.0001	0.00457579	yes	-	-	-	-	-	-	-	-	-	-	-	-	-	-
XLOC_005389	XLOC_005389	Solyc10g084620.2	10:64199904-64205493	OHr	12Hr	OK	11.121	73.4819	2.7241	2.93253	0.0008	0.0221503	yes	A0A3Q7JGJ1	101257820	Uncharacterized protein	Solanum lycopersicum (Tomato) (Lycopersicon esculentum)	-	-	-	-	-	-	-	sly:101257820;	-	-
XLOC_018402	XLOC_018402	Solyc04g008210.2	4:1894066-1896686	OHr	12Hr	OK	40.798	269.418	2.72328	2.87306	0.00085	0.0230934	yes	A0A3Q7FXZ3	543511	Xyloglucan endotransglucosylase/hydrolase (EC 2.4.1.207)	Solanum lycopersicum (Tomato) (Lycopersicon esculentum)	-	cell wall biogenesis [GO:0042546]; cell wall organization [GO:0071555]; xyloglucan metabolic process [GO:0010411]	apoplast [GO:0048046]; cell wall [GO:0005618]	apoplast [GO:0048046]; cell wall [GO:0005618]; hydrolase activity, hydrolyzing O-glycosyl compounds [GO:0004553]; xyloglucan:xyloglucosyl transferase activity [GO:0016762]; cell wall biogenesis [GO:0042546]; cell wall organization [GO:0071555]; xyloglucan metabolic process [GO:0010411]	hydrolase activity, hydrolyzing O-glycosyl compounds [GO:0004553]; xyloglucan:xyloglucosyl transferase activity [GO:0016762]	GO:0004553; GO:0005618; GO:0010411; GO:0016762; GO:0042546; GO:0048046; GO:0071555	-	sly:543511;	K08235;	-
XLOC_025261	XLOC_025261	Solyc06g016750.3	6:13142426-13156512	OHr	12Hr	OK	45.1667	298.226	2.72308	2.28131	0.00255	0.049048	yes	A0A3Q7GSX9	101265135	CBFD_NFYB_HMF domain-containing protein	Solanum lycopersicum (Tomato) (Lycopersicon esculentum)	-	regulation of transcription, DNA-templated [GO:0006355]	nucleus [GO:0005634]	nucleus [GO:0005634]; protein heterodimerization activity [GO:0046982]; RNA polymerase II cis-regulatory region sequence-specific DNA binding [GO:0000978]; regulation of transcription, DNA-templated [GO:0006355]	protein heterodimerization activity [GO:0046982]; RNA polymerase II cis-regulatory region sequence-specific DNA binding [GO:0000978]	GO:0000978; GO:0005634; GO:0006355; GO:0046982	-	sly:101265135;	-	-
XLOC_017951	XLOC_017951	Solyc03g116100.3	3:67093231-67095619	OHr	12Hr	OK	2.00129	13.1134	2.71204	2.70254	0.0023	0.0457056	yes	A0A3Q7FU79	101267793	Uncharacterized protein	Solanum lycopersicum (Tomato) (Lycopersicon esculentum)	-	response to auxin [GO:0009733]	nucleus [GO:0005634]	nucleus [GO:0005634]; DNA binding [GO:0003677]; response to auxin [GO:0009733]	DNA binding [GO:0003677]	GO:0003677; GO:0005634; GO:0009733	-	sly:101267793;	K09422;	-
XLOC_032601	XLOC_032601	Solyc09g097805.1	9:72304056-72305314	OHr	12Hr	OK	26.2597	171.973	2.71126	3.66879	5e-05	0.00278654	yes	A0A3Q7IA09	-	Uncharacterized protein	Solanum lycopersicum (Tomato) (Lycopersicon esculentum)	-	-	-	-	-	-	-	-	-	-
XLOC_007449	XLOC_007449	Solyc11g044632.1	11:32649236-32651343	OHr	12Hr	OK	2.50651	16.3613	2.70654	2.83878	0.00165	0.0368295	yes	-	-	-	-	-	-	-	-	-	-	-	-	-	-
XLOC_019376	XLOC_019376	Solyc04g076220.3	4:61249699-61251192	OHr	12Hr	OK	3.90577	25.467	2.70495	3.0685	0.00065	0.0191239	yes	A0A3Q7G5B4	101252483	AT-hook motif nuclear-localized protein	Solanum lycopersicum (Tomato) (Lycopersicon esculentum)	-	-	nucleus [GO:0005634]	nucleus [GO:0005634]; AT DNA binding [GO:0003680]; DNA-binding transcription factor activity [GO:0003700]	AT DNA binding [GO:0003680]; DNA-binding transcription factor activity [GO:0003700]	GO:0003680; GO:0003700; GO:0005634	-	sly:101252483;	-	-
XLOC_022252	XLOC_022252	Solyc05g005130.2	5:119329-122898	OHr	12Hr	OK	1.33122	8.66534	2.70251	2.76751	0.002	0.0423342	yes	A0A3Q7GD00	-	NB-ARC domain-containing protein	Solanum lycopersicum (Tomato) (Lycopersicon esculentum)	-	defense response [GO:0006952]	-	ADP binding [GO:0043531]; defense response [GO:0006952]	ADP binding [GO:0043531]	GO:0006952; GO:0043531	-	-	-	-
XLOC_017827	XLOC_017827	Solyc03g113720.3	3:65267394-65269444	OHr	12Hr	OK	2.72237	17.6741	2.6987	2.69927	0.0018	0.0392703	yes	A0A3Q7GFL7	101260711	Response regulatory domain-containing protein	Solanum lycopersicum (Tomato) (Lycopersicon esculentum)	-	phosphorelay signal transduction system [GO:0000160]	-	phosphorelay signal transduction system [GO:0000160]	-	GO:0000160	-	sly:101260711;	K14492;	Plant hormone signal transduction;
XLOC_008975	XLOC_008975	Solyc11g068910.2	11:53765559-53769640	OHr	12Hr	OK	3.49733	22.4862	2.68472	2.61809	0.00045	0.0145709	yes	A0A3Q7J0F4	-	MBD domain-containing protein	Solanum lycopersicum (Tomato) (Lycopersicon esculentum)	-	-	host cell nucleus [GO:0042025]; nucleus [GO:0005634]	host cell nucleus [GO:0042025]; nucleus [GO:0005634]; DNA binding [GO:0003677]	DNA binding [GO:0003677]	GO:0003677; GO:0005634; GO:0042025	-	sly:101247695;	-	-
XLOC_010104	XLOC_010104	Solyc12g087840.1	12:64327774-64328722	OHr	12Hr	OK	3.48229	22.3131	2.67978	2.64835	0.00155	0.0353229	yes	A0A3Q7JCB3	101247705	RING-type domain-containing protein	Solanum lycopersicum (Tomato) (Lycopersicon esculentum)	-	protein ubiquitination [GO:0016567]	integral component of membrane [GO:0016021]	integral component of membrane [GO:0016021]; protein ubiquitination [GO:0016567]	-	GO:0016021; GO:0016567	-	sly:101247705;	-	-
XLOC_002050	XLOC_002050	Solyc01g112000.3	1:98049263-98050897	OHr	12Hr	OK	13.2832	84.7196	2.6731	3.45016	5e-05	0.00278654	yes	A7X331	EXLA1 100134886	Expansin-like protein	Solanum lycopersicum (Tomato) (Lycopersicon esculentum)	-	sexual reproduction [GO:0019953]	extracellular region [GO:0005576]; plant-type cell wall [GO:0009505]; plasmodesma [GO:0009506]	extracellular region [GO:0005576]; plant-type cell wall [GO:0009505]; plasmodesma [GO:0009506]; sexual reproduction [GO:0019953]	-	GO:0005576; GO:0009505; GO:0009506; GO:0019953	-	sly:100134886;	-	-
XLOC_029037	XLOC_029037	Solyc08g006460.3	8:1059619-1064862	OHr	12Hr	OK	7.43726	47.201	2.66598	3.4694	5e-05	0.00278654	yes	A0A3Q7HHA4	101266656	RING-type domain-containing protein	Solanum lycopersicum (Tomato) (Lycopersicon esculentum)	-	-	-	ubiquitin protein ligase activity [GO:0061630]	ubiquitin protein ligase activity [GO:0061630]	GO:0061630	-	sly:101266656;	-	-
XLOC_031663	XLOC_031663	Solyc09g011150.1	9:4504335-4504512	OHr	12Hr	OK	133.378	844.716	2.66294	3.12382	0.0005	0.0156649	yes	A0A3Q7HXW5	-	Uncharacterized protein	Solanum lycopersicum (Tomato) (Lycopersicon esculentum)	-	-	-	-	-	-	-	-	-	-
XLOC_030364	XLOC_030364	Solyc08g008370.3	8:2790472-2793594	OHr	12Hr	OK	6.8446	43.2372	2.65923	3.42126	5e-05	0.00278654	yes	A0A3Q7HI98	101261140	DCD domain-containing protein	Solanum lycopersicum (Tomato) (Lycopersicon esculentum)	-	-	-	-	-	-	-	sly:101261140;	-	-
XLOC_008343	XLOC_008343	Solyc11g017470.2	11:8425208-8426742	OHr	12Hr	OK	12.1393	76.5938	2.65755	3.62805	5e-05	0.00278654	yes	K4D6Q0	101267475	NAC4 domain protein	Solanum lycopersicum (Tomato) (Lycopersicon esculentum)	-	regulation of transcription, DNA-templated [GO:0006355]	-	DNA binding [GO:0003677]; regulation of transcription, DNA-templated [GO:0006355]	DNA binding [GO:0003677]	GO:0003677; GO:0006355	-	sly:101267475;	-	-
XLOC_025028	XLOC_025028	Solyc06g005570.3	6:608212-615667	OHr	12Hr	OK	9.96195	62.7717	2.65562	3.00748	0.00015	0.00618057	yes	A0A3Q7GNT7	-	DCD domain-containing protein	Solanum lycopersicum (Tomato) (Lycopersicon esculentum)	-	-	-	-	-	-	-	sly:101254494;	-	-
XLOC_001245	XLOC_001245	Solyc01g094790.3	1:86071124-86074417	OHr	12Hr	OK	29.0618	181.306	2.64123	3.3211	5e-05	0.00278654	yes	A0A3Q7F5F8	101255033	Cysteine synthase (EC 2.5.1.47)	Solanum lycopersicum (Tomato) (Lycopersicon esculentum)	-	cysteine biosynthetic process from serine [GO:0006535]	cytoplasm [GO:0005737]	cytoplasm [GO:0005737]; cysteine synthase activity [GO:0004124]; pyridoxal phosphate binding [GO:0030170]; cysteine biosynthetic process from serine [GO:0006535]	cysteine synthase activity [GO:0004124]; pyridoxal phosphate binding [GO:0030170]	GO:0004124; GO:0005737; GO:0006535; GO:0030170	-	sly:101255033;	K13034;	Metabolic pathways; Biosynthesis of secondary metabolites; Carbon metabolism; Biosynthesis of amino acids; Sulfur metabolism; Cysteine and methionine metabolism; Cyanoamino acid metabolism;
XLOC_031618	XLOC_031618	Solyc09g010390.2	9:3771744-3776040	OHr	12Hr	OK	6.50522	40.5319	2.63939	2.70362	0.0001	0.00457579	yes	K4CR66	101265953	Uncharacterized protein	Solanum lycopersicum (Tomato) (Lycopersicon esculentum)	-	-	-	-	-	-	-	sly:101265953;	-	-
XLOC_029070	XLOC_029070	Solyc08g007120.3	8:1693600-1695139	OHr	12Hr	OK	3.74419	23.3026	2.63777	3.3725	0.00045	0.0145709	yes	A0A3Q7HKG2	101256019	RING-type domain-containing protein	Solanum lycopersicum (Tomato) (Lycopersicon esculentum)	-	-	-	metal ion binding [GO:0046872]; ubiquitin-protein transferase activity [GO:0004842]	metal ion binding [GO:0046872]; ubiquitin-protein transferase activity [GO:0004842]	GO:0004842; GO:0046872	-	sly:101256019;	K19042;	-
XLOC_014698	XLOC_014698	Solyc02g089540.3	2:51951456-51963221	OHr	12Hr	OK	11.0681	68.7459	2.63486	3.62651	5e-05	0.00278654	yes	Q2VY10	CO1 778253	CONSTANS 1	Solanum lycopersicum (Tomato) (Lycopersicon esculentum)	-	regulation of flower development [GO:0009909]	nucleus [GO:0005634]	nucleus [GO:0005634]; zinc ion binding [GO:0008270]; regulation of flower development [GO:0009909]	zinc ion binding [GO:0008270]	GO:0005634; GO:0008270; GO:0009909	-	sly:778253;	-	-
XLOC_020778	XLOC_020778	Solyc04g077860.3	4:62827872-62830497	OHr	12Hr	OK	7.98301	49.3102	2.62688	3.4849	0.0001	0.00457579	yes	A0A3Q7G9V9	101259838	AB hydrolase-1 domain-containing protein	Solanum lycopersicum (Tomato) (Lycopersicon esculentum)	-	secondary shoot formation [GO:0010223]; strigolactone biosynthetic process [GO:1901601]	-	secondary shoot formation [GO:0010223]; strigolactone biosynthetic process [GO:1901601]	-	GO:0010223; GO:1901601	-	sly:101259838;	-	-
XLOC_015927	XLOC_015927	Solyc03g097490.3	3:61260053-61265346	OHr	12Hr	OK	14.8768	91.3853	2.61889	2.86348	0.00045	0.0145709	yes	A0A3Q7FNE0	-	DEK_C domain-containing protein	Solanum lycopersicum (Tomato) (Lycopersicon esculentum)	-	-	-	-	-	-	-	-	-	-
XLOC_019726	XLOC_019726	Solyc04g005695.1	4:452343-457528	OHr	12Hr	OK	9.81044	60.1562	2.61633	3.27999	5e-05	0.00278654	yes	A0A3Q7FV86	101264616	Bet_v_1 domain-containing protein	Solanum lycopersicum (Tomato) (Lycopersicon esculentum)	-	defense response [GO:0006952]	-	defense response [GO:0006952]	-	GO:0006952	-	sly:101264616;	-	-
XLOC_003479	XLOC_003479	Solyc01g095450.3	1:86564247-86567190	OHr	12Hr	OK	1.8755	11.4815	2.61396	2.58125	0.00205	0.0423342	yes	A0A3Q7ELJ4	101249210	Lipase_GDSL domain-containing protein	Solanum lycopersicum (Tomato) (Lycopersicon esculentum)	-	-	-	hydrolase activity, acting on ester bonds [GO:0016788]	hydrolase activity, acting on ester bonds [GO:0016788]	GO:0016788	-	sly:101249210;	-	-
XLOC_007694	XLOC_007694	Solyc11g066270.2	11:52295593-52298062	OHr	12Hr	OK	7.71975	47.0354	2.60712	3.2004	0.0001	0.00457579	yes	A0A3Q7IYM1	-	Xyloglucan endotransglucosylase/hydrolase (EC 2.4.1.207)	Solanum lycopersicum (Tomato) (Lycopersicon esculentum)	-	cell wall biogenesis [GO:0042546]; cell wall organization [GO:0071555]; xyloglucan metabolic process [GO:0010411]	apoplast [GO:0048046]; cell wall [GO:0005618]	apoplast [GO:0048046]; cell wall [GO:0005618]; hydrolase activity, hydrolyzing O-glycosyl compounds [GO:0004553]; xyloglucan:xyloglucosyl transferase activity [GO:0016762]; cell wall biogenesis [GO:0042546]; cell wall organization [GO:0071555]; xyloglucan metabolic process [GO:0010411]	hydrolase activity, hydrolyzing O-glycosyl compounds [GO:0004553]; xyloglucan:xyloglucosyl transferase activity [GO:0016762]	GO:0004553; GO:0005618; GO:0010411; GO:0016762; GO:0042546; GO:0048046; GO:0071555	-	-	-	-
XLOC_021208	XLOC_021208	Solyc05g008637.1	5:2941689-2942884	OHr	12Hr	OK	46.5771	282.095	2.59849	3.46216	5e-05	0.00278654	yes	A0A3Q7GE47	-	Uncharacterized protein	Solanum lycopersicum (Tomato) (Lycopersicon esculentum)	-	-	-	-	-	-	-	-	-	-
XLOC_019177	XLOC_019177	Solyc04g063245.1	4:55403564-55405112	OHr	12Hr	OK	3.69718	22.3625	2.59659	2.82855	0.0008	0.0221503	yes	A0A3Q7GYA3	-	Uncharacterized protein	Solanum lycopersicum (Tomato) (Lycopersicon esculentum)	-	-	-	heme binding [GO:0020037]; iron ion binding [GO:0005506]; monooxygenase activity [GO:0004497]; oxidoreductase activity, acting on paired donors, with incorporation or reduction of molecular oxygen [GO:0016705]	heme binding [GO:0020037]; iron ion binding [GO:0005506]; monooxygenase activity [GO:0004497]; oxidoreductase activity, acting on paired donors, with incorporation or reduction of molecular oxygen [GO:0016705]	GO:0004497; GO:0005506; GO:0016705; GO:0020037	-	-	-	-
XLOC_020302	XLOC_020302	Solyc04g050440.3	4:47168375-47171279	OHr	12Hr	OK	15.4481	93.4004	2.596	3.30473	5e-05	0.00278654	yes	-	-	-	-	-	-	-	-	-	-	-	-	-	-
XLOC_028354	XLOC_028354	Solyc07g043130.3	7:56844832-56847277	OHr	12Hr	OK	44.7061	269.774	2.59321	3.08392	5e-05	0.00278654	yes	A0A3Q7H9Q7	101259171	Uncharacterized protein	Solanum lycopersicum (Tomato) (Lycopersicon esculentum)	PATHWAY: Protein modification; protein ubiquitination. {ECO:0000256|ARBA:ARBA00004906}.	phototropism [GO:0009638]; protein ubiquitination [GO:0016567]	-	phototropism [GO:0009638]; protein ubiquitination [GO:0016567]	-	GO:0009638; GO:0016567	UPA00143	sly:101259171;	-	-
XLOC_027850	XLOC_027850	Solyc07g008330.3	7:3114669-3120655	OHr	12Hr	OK	44.4253	266.186	2.58298	2.69806	0.0007	0.0203199	yes	A0A3Q7I123	101250131	LisH domain-containing protein	Solanum lycopersicum (Tomato) (Lycopersicon esculentum)	-	-	nucleolus [GO:0005730]	nucleolus [GO:0005730]	-	GO:0005730	-	sly:101250131;	-	-
XLOC_020022	XLOC_020022	Solyc04g016230.3	4:7013340-7015431	OHr	12Hr	OK	4.50512	26.857	2.57566	2.94564	0.00015	0.00618057	yes	A0A3Q7FYJ2	101262709	Uncharacterized protein	Solanum lycopersicum (Tomato) (Lycopersicon esculentum)	-	-	-	UDP-glycosyltransferase activity [GO:0008194]	UDP-glycosyltransferase activity [GO:0008194]	GO:0008194	-	sly:101262709;	K13495;	-
XLOC_014741	XLOC_014741	Solyc02g090390.3	2:52579682-52585489	OHr	12Hr	OK	5.04156	29.8716	2.56683	3.39677	5e-05	0.00278654	yes	A0A3Q7FBQ4	-	Protein kinase domain-containing protein	Solanum lycopersicum (Tomato) (Lycopersicon esculentum)	-	intracellular signal transduction [GO:0035556]; protein phosphorylation [GO:0006468]	cytoplasm [GO:0005737]; nucleus [GO:0005634]	cytoplasm [GO:0005737]; nucleus [GO:0005634]; ATP binding [GO:0005524]; protein serine/threonine kinase activity [GO:0004674]; intracellular signal transduction [GO:0035556]; protein phosphorylation [GO:0006468]	ATP binding [GO:0005524]; protein serine/threonine kinase activity [GO:0004674]	GO:0004674; GO:0005524; GO:0005634; GO:0005737; GO:0006468; GO:0035556	-	-	-	-
XLOC_028385	XLOC_028385	Solyc07g044980.3	7:58150417-58156415	OHr	12Hr	OK	10.2259	60.3442	2.56098	3.38917	5e-05	0.00278654	yes	Q6GUF1	NML2 544270	NIM1-like protein 2	Solanum lycopersicum (Tomato) (Lycopersicon esculentum)	-	defense response to bacterium [GO:0042742]; defense response to fungus [GO:0050832]; regulation of jasmonic acid mediated signaling pathway [GO:2000022]	nucleus [GO:0005634]	nucleus [GO:0005634]; defense response to bacterium [GO:0042742]; defense response to fungus [GO:0050832]; regulation of jasmonic acid mediated signaling pathway [GO:2000022]	-	GO:0005634; GO:0042742; GO:0050832; GO:2000022	-	sly:544270;	K14508;	Plant hormone signal transduction;
XLOC_014217	XLOC_014217	Solyc02g079415.1	2:44538862-44544693	OHr	12Hr	OK	22.741	133.635	2.55493	2.95171	0.00025	0.00919027	yes	A0A3Q7F6G7	-	SAM_MT_RSMB_NOP domain-containing protein	Solanum lycopersicum (Tomato) (Lycopersicon esculentum)	-	maturation of LSU-rRNA [GO:0000470]; RNA methylation [GO:0001510]; rRNA base methylation [GO:0070475]	nucleolus [GO:0005730]	nucleolus [GO:0005730]; RNA binding [GO:0003723]; rRNA (cytosine-C5-)-methyltransferase activity [GO:0009383]; maturation of LSU-rRNA [GO:0000470]; RNA methylation [GO:0001510]; rRNA base methylation [GO:0070475]	RNA binding [GO:0003723]; rRNA (cytosine-C5-)-methyltransferase activity [GO:0009383]	GO:0000470; GO:0001510; GO:0003723; GO:0005730; GO:0009383; GO:0070475	-	sly:101247282;	K14835;	-
XLOC_009815	XLOC_009815	Solyc12g038080.1	12:49538734-49538959	OHr	12Hr	OK	42.9382	252.285	2.55472	2.42022	0.002	0.0423342	yes	A0A3Q7JV94	-	Uncharacterized protein	Solanum lycopersicum (Tomato) (Lycopersicon esculentum)	-	photosynthetic electron transport chain [GO:0009767]; protein-chromophore linkage [GO:0018298]	integral component of membrane [GO:0016021]; photosystem [GO:0009521]	integral component of membrane [GO:0016021]; photosystem [GO:0009521]; chlorophyll binding [GO:0016168]; photosynthetic electron transport chain [GO:0009767]; protein-chromophore linkage [GO:0018298]	chlorophyll binding [GO:0016168]	GO:0009521; GO:0009767; GO:0016021; GO:0016168; GO:0018298	-	-	-	-
XLOC_024923	XLOC_024923	Solyc06g082895.1	6:48575995-48580143	OHr	12Hr	OK	15.9934	93.4696	2.54702	3.02597	5e-05	0.00278654	yes	A0A3Q7H279	101264640	Uncharacterized protein	Solanum lycopersicum (Tomato) (Lycopersicon esculentum)	-	positive regulation of transcription by RNA polymerase II [GO:0045944]	mediator complex [GO:0016592]	mediator complex [GO:0016592]; transcription coregulator activity [GO:0003712]; transcription factor binding [GO:0008134]; positive regulation of transcription by RNA polymerase II [GO:0045944]	transcription coregulator activity [GO:0003712]; transcription factor binding [GO:0008134]	GO:0003712; GO:0008134; GO:0016592; GO:0045944	-	sly:101264640;	-	-
XLOC_023773	XLOC_023773	Solyc06g011490.3	6:7606868-7609087	OHr	12Hr	OK	10.1293	58.973	2.54152	3.34146	0.0001	0.00457579	yes	-	-	-	-	-	-	-	-	-	-	-	-	-	-
XLOC_007604	XLOC_007604	Solyc11g063500.1	11:49914527-49914698	OHr	12Hr	OK	416.466	2412.43	2.53421	3.9945	5e-05	0.00278654	yes	A0A3Q7IXW2	-	Uncharacterized protein	Solanum lycopersicum (Tomato) (Lycopersicon esculentum)	-	-	-	-	-	-	-	-	-	-
XLOC_003948	XLOC_003948	Solyc01g106390.3	1:94199158-94201939	OHr	12Hr	OK	1.61657	9.36173	2.53384	2.60292	0.0026	0.0493546	yes	A0A3Q7ERP6	101252440	Glutamyl-tRNA reductase (EC 1.2.1.70)	Solanum lycopersicum (Tomato) (Lycopersicon esculentum)	PATHWAY: Porphyrin-containing compound metabolism; protoporphyrin-IX biosynthesis; 5-aminolevulinate from L-glutamyl-tRNA(Glu): step 1/2. {ECO:0000256|ARBA:ARBA00005059, ECO:0000256|RuleBase:RU000584}.	protoporphyrinogen IX biosynthetic process [GO:0006782]	-	glutamyl-tRNA reductase activity [GO:0008883]; NADP binding [GO:0050661]; protoporphyrinogen IX biosynthetic process [GO:0006782]	glutamyl-tRNA reductase activity [GO:0008883]; NADP binding [GO:0050661]	GO:0006782; GO:0008883; GO:0050661	UPA00251;UER00316	sly:101252440;	K02492;	Metabolic pathways; Biosynthesis of secondary metabolites; Porphyrin and chlorophyll metabolism;
XLOC_011339	XLOC_011339	Solyc12g087950.1	12:64432736-64433537	OHr	12Hr	OK	10.0682	58.0621	2.52779	2.93117	0.00085	0.0230934	yes	A0A3Q7JDB6	101248856	AT-hook motif nuclear-localized protein	Solanum lycopersicum (Tomato) (Lycopersicon esculentum)	-	-	nucleus [GO:0005634]	nucleus [GO:0005634]; AT DNA binding [GO:0003680]; DNA-binding transcription factor activity [GO:0003700]	AT DNA binding [GO:0003680]; DNA-binding transcription factor activity [GO:0003700]	GO:0003680; GO:0003700; GO:0005634	-	sly:101248856;	-	-
XLOC_012579	XLOC_012579	Solyc02g081500.3	2:45989015-45996332	OHr	12Hr	OK	2.58327	14.8884	2.52691	2.99818	5e-05	0.00278654	yes	A0A3Q7F7N4	101250956	Protein kinase domain-containing protein	Solanum lycopersicum (Tomato) (Lycopersicon esculentum)	-	-	integral component of membrane [GO:0016021]	integral component of membrane [GO:0016021]; ATP binding [GO:0005524]; protein kinase activity [GO:0004672]	ATP binding [GO:0005524]; protein kinase activity [GO:0004672]	GO:0004672; GO:0005524; GO:0016021	-	-	-	-
XLOC_012579	XLOC_012579	Solyc02g081505.1	2:45989015-45996332	OHr	12Hr	OK	2.58327	14.8884	2.52691	2.99818	5e-05	0.00278654	yes	A0A3Q7F5H8	-	GUB_WAK_bind domain-containing protein	Solanum lycopersicum (Tomato) (Lycopersicon esculentum)	-	-	-	polysaccharide binding [GO:0030247]	polysaccharide binding [GO:0030247]	GO:0030247	-	-	-	-
XLOC_001371	XLOC_001371	Solyc01g097330.3	1:88104591-88110568	OHr	12Hr	OK	13.6651	78.7044	2.52595	3.67013	5e-05	0.00278654	yes	A0A3Q7ENB4	101261751	BZIP domain-containing protein	Solanum lycopersicum (Tomato) (Lycopersicon esculentum)	-	-	nucleus [GO:0005634]	nucleus [GO:0005634]; DNA-binding transcription factor activity [GO:0003700]	DNA-binding transcription factor activity [GO:0003700]	GO:0003700; GO:0005634	-	sly:101261751;	-	-
XLOC_031498	XLOC_031498	Solyc09g007910.3	9:1429170-1439375	OHr	12Hr	OK	14.7412	84.8476	2.52501	2.57439	0.00105	0.0268491	yes	A0A3Q7HWL4	-	Phenylalanine ammonia-lyase (EC 4.3.1.24)	Solanum lycopersicum (Tomato) (Lycopersicon esculentum)	PATHWAY: Phenylpropanoid metabolism; trans-cinnamate biosynthesis; trans-cinnamate from L-phenylalanine: step 1/1. {ECO:0000256|ARBA:ARBA00005138}.	cinnamic acid biosynthetic process [GO:0009800]; L-phenylalanine catabolic process [GO:0006559]	cytoplasm [GO:0005737]	cytoplasm [GO:0005737]; ammonia-lyase activity [GO:0016841]; phenylalanine ammonia-lyase activity [GO:0045548]; cinnamic acid biosynthetic process [GO:0009800]; L-phenylalanine catabolic process [GO:0006559]	ammonia-lyase activity [GO:0016841]; phenylalanine ammonia-lyase activity [GO:0045548]	GO:0005737; GO:0006559; GO:0009800; GO:0016841; GO:0045548	UPA00713;UER00725	-	-	-
XLOC_015305	XLOC_015305	Solyc03g044220.1	3:8504214-8505864	OHr	12Hr	OK	3.3244	19.101	2.52248	2.76041	0.00105	0.0268491	yes	A0A3Q7FGJ1	101246998	F-box domain-containing protein	Solanum lycopersicum (Tomato) (Lycopersicon esculentum)	-	SCF-dependent proteasomal ubiquitin-dependent protein catabolic process [GO:0031146]; ubiquitin-dependent protein catabolic process [GO:0006511]	SCF ubiquitin ligase complex [GO:0019005]	SCF ubiquitin ligase complex [GO:0019005]; SCF-dependent proteasomal ubiquitin-dependent protein catabolic process [GO:0031146]; ubiquitin-dependent protein catabolic process [GO:0006511]	-	GO:0006511; GO:0019005; GO:0031146	-	sly:101246998;	-	-
XLOC_023382	XLOC_023382	Solyc05g053770.3	5:64644545-64654693	OHr	12Hr	OK	12.8571	73.6815	2.51874	3.55392	5e-05	0.00278654	yes	A0A3Q7GK72	-	Uncharacterized protein	Solanum lycopersicum (Tomato) (Lycopersicon esculentum)	-	-	-	-	-	-	-	-	-	-
XLOC_029834	XLOC_029834	Solyc08g076370.3	8:60467876-60474042	OHr	12Hr	OK	2.21307	12.599	2.50918	3.07441	0.00015	0.00618057	yes	A0A3Q7HTK9	101250616	Uncharacterized protein	Solanum lycopersicum (Tomato) (Lycopersicon esculentum)	-	-	nucleus [GO:0005634]	nucleus [GO:0005634]; DNA binding [GO:0003677]; DNA-binding transcription factor activity, RNA polymerase II-specific [GO:0000981]; lipid binding [GO:0008289]	DNA binding [GO:0003677]; DNA-binding transcription factor activity, RNA polymerase II-specific [GO:0000981]; lipid binding [GO:0008289]	GO:0000981; GO:0003677; GO:0005634; GO:0008289	-	sly:101250616;	-	-
XLOC_032745	XLOC_032745	Solyc09g008200.3	9:1653016-1655519	OHr	12Hr	OK	66.9081	377.576	2.49651	3.40644	0.00015	0.00618057	yes	A0A3Q7HWR5	-	Uncharacterized protein	Solanum lycopersicum (Tomato) (Lycopersicon esculentum)	-	metal ion transport [GO:0030001]	-	metal ion binding [GO:0046872]; metal ion transport [GO:0030001]	metal ion binding [GO:0046872]	GO:0030001; GO:0046872	-	-	-	-
XLOC_013186	XLOC_013186	Solyc02g093510.3	2:54991843-54994769	OHr	12Hr	OK	55.2549	311.522	2.49516	2.473	0.00115	0.0286479	yes	A0A3Q7FDS4	101258805	Uncharacterized protein	Solanum lycopersicum (Tomato) (Lycopersicon esculentum)	-	-	-	-	-	-	-	sly:101258805;	-	-
XLOC_001827	XLOC_001827	Solyc01g107410.3	1:94876064-94883634	OHr	12Hr	OK	8.73646	48.7745	2.48101	3.30748	5e-05	0.00278654	yes	A0A3Q7FCH3	101247266	Uncharacterized protein	Solanum lycopersicum (Tomato) (Lycopersicon esculentum)	-	chromatin organization [GO:0006325]; regulation of transcription, DNA-templated [GO:0006355]	nucleus [GO:0005634]	nucleus [GO:0005634]; chromatin binding [GO:0003682]; DNA binding [GO:0003677]; metal ion binding [GO:0046872]; chromatin organization [GO:0006325]; regulation of transcription, DNA-templated [GO:0006355]	chromatin binding [GO:0003682]; DNA binding [GO:0003677]; metal ion binding [GO:0046872]	GO:0003677; GO:0003682; GO:0005634; GO:0006325; GO:0006355; GO:0046872	-	sly:101247266;	-	-
XLOC_019783	XLOC_019783	Solyc04g007950.3	4:1594828-1599669	OHr	12Hr	OK	24.9061	138.296	2.47319	3.61894	5e-05	0.00278654	yes	A0A3Q7FXU2	101266018	Uncharacterized protein	Solanum lycopersicum (Tomato) (Lycopersicon esculentum)	-	-	integral component of membrane [GO:0016021]; plasmodesma [GO:0009506]	integral component of membrane [GO:0016021]; plasmodesma [GO:0009506]	-	GO:0009506; GO:0016021	-	sly:101266018;	-	-
XLOC_006588	XLOC_006588	Solyc10g081570.2	10:62734109-62737651	OHr	12Hr	OK	7.54336	41.6992	2.46674	2.56566	0.00035	0.0121231	yes	A0A3Q7ILE1	-	Uncharacterized protein	Solanum lycopersicum (Tomato) (Lycopersicon esculentum)	-	-	-	-	-	-	-	-	-	-
XLOC_026833	XLOC_026833	Solyc07g024000.3	7:23790787-23795637	OHr	12Hr	OK	13.0358	71.9652	2.46482	3.59529	5e-05	0.00278654	yes	A0A3Q7H6Q7	101258872	Uncharacterized protein	Solanum lycopersicum (Tomato) (Lycopersicon esculentum)	-	chlorophyll catabolic process [GO:0015996]; PSII associated light-harvesting complex II catabolic process [GO:0010304]	integral component of membrane [GO:0016021]	integral component of membrane [GO:0016021]; chlorophyll(ide) b reductase activity [GO:0034256]; chlorophyll catabolic process [GO:0015996]; PSII associated light-harvesting complex II catabolic process [GO:0010304]	chlorophyll(ide) b reductase activity [GO:0034256]	GO:0010304; GO:0015996; GO:0016021; GO:0034256	-	sly:101258872;	K13606;	Metabolic pathways; Biosynthesis of secondary metabolites; Porphyrin and chlorophyll metabolism;
XLOC_004342	XLOC_004342	Solyc10g007310.1	10:1708141-1708783	OHr	12Hr	OK	19.001	104.61	2.46087	3.20763	0.00015	0.00618057	yes	A0A3Q7IAN2	101260873	ALOG domain-containing protein	Solanum lycopersicum (Tomato) (Lycopersicon esculentum)	-	mRNA transcription [GO:0009299]; response to light stimulus [GO:0009416]	nucleus [GO:0005634]	nucleus [GO:0005634]; mRNA transcription [GO:0009299]; response to light stimulus [GO:0009416]	-	GO:0005634; GO:0009299; GO:0009416	-	sly:101260873;	-	-
XLOC_006565	XLOC_006565	Solyc10g081020.2	10:62324463-62334532	OHr	12Hr	OK	15.7447	86.1861	2.45259	2.45385	0.00095	0.0249526	yes	A0A3Q7IL31	101250941	Transcription elongation factor spt6	Solanum lycopersicum (Tomato) (Lycopersicon esculentum)	-	chromatin maintenance [GO:0070827]; mRNA transcription by RNA polymerase II [GO:0042789]; nucleosome organization [GO:0034728]; positive regulation of transcription elongation from RNA polymerase II promoter [GO:0032968]; regulation of mRNA processing [GO:0050684]; transcription elongation from RNA polymerase II promoter [GO:0006368]	transcriptionally active chromatin [GO:0035327]; transcription elongation factor complex [GO:0008023]	transcription elongation factor complex [GO:0008023]; transcriptionally active chromatin [GO:0035327]; histone binding [GO:0042393]; nucleic acid binding [GO:0003676]; nucleosome binding [GO:0031491]; chromatin maintenance [GO:0070827]; mRNA transcription by RNA polymerase II [GO:0042789]; nucleosome organization [GO:0034728]; positive regulation of transcription elongation from RNA polymerase II…	histone binding [GO:0042393]; nucleic acid binding [GO:0003676]; nucleosome binding [GO:0031491]	GO:0003676; GO:0006368; GO:0008023; GO:0031491; GO:0032968; GO:0034728; GO:0035327; GO:0042393; GO:0042789; GO:0050684; GO:0070827	-	sly:101250941;	K11292;	-
XLOC_023191	XLOC_023191	Solyc05g048750.3	5:60189651-60197875	OHr	12Hr	OK	11.9812	65.5674	2.45221	2.76499	0.0005	0.0156649	yes	A0A3Q7GLB6	-	Uncharacterized protein	Solanum lycopersicum (Tomato) (Lycopersicon esculentum)	-	-	-	-	-	-	-	-	-	-
XLOC_009947	XLOC_009947	Solyc12g042950.2	12:59396143-59399769	OHr	12Hr	OK	108.525	591.265	2.44578	2.644	0.00125	0.0301039	yes	A0A3Q7J9Q2	101263496	ADP,ATP carrier protein	Solanum lycopersicum (Tomato) (Lycopersicon esculentum)	-	phosphate ion transport [GO:0006817]	chloroplast membrane [GO:0031969]; integral component of membrane [GO:0016021]	chloroplast membrane [GO:0031969]; integral component of membrane [GO:0016021]; ATP binding [GO:0005524]; ATP:ADP antiporter activity [GO:0005471]; phosphate ion transport [GO:0006817]	ATP:ADP antiporter activity [GO:0005471]; ATP binding [GO:0005524]	GO:0005471; GO:0005524; GO:0006817; GO:0016021; GO:0031969	-	sly:101263496;	K03301;	-
XLOC_024091	XLOC_024091	Solyc06g051960.3	6:35729154-35747056	OHr	12Hr	OK	8.96687	48.8181	2.44474	3.21779	5e-05	0.00278654	yes	A0A3Q7GVZ8	101258375	Pectinesterase (EC 3.1.1.11)	Solanum lycopersicum (Tomato) (Lycopersicon esculentum)	PATHWAY: Glycan metabolism; pectin degradation; 2-dehydro-3-deoxy-D-gluconate from pectin: step 1/5. {ECO:0000256|ARBA:ARBA00005184, ECO:0000256|RuleBase:RU000589}.	cell wall modification [GO:0042545]; pectin catabolic process [GO:0045490]	extracellular region [GO:0005576]; integral component of membrane [GO:0016021]	extracellular region [GO:0005576]; integral component of membrane [GO:0016021]; aspartyl esterase activity [GO:0045330]; pectinesterase activity [GO:0030599]; pectinesterase inhibitor activity [GO:0046910]; cell wall modification [GO:0042545]; pectin catabolic process [GO:0045490]	aspartyl esterase activity [GO:0045330]; pectinesterase activity [GO:0030599]; pectinesterase inhibitor activity [GO:0046910]	GO:0005576; GO:0016021; GO:0030599; GO:0042545; GO:0045330; GO:0045490; GO:0046910	UPA00545;UER00823	sly:101258375;	-	-
XLOC_030019	XLOC_030019	Solyc08g079870.2	8:63414365-63423392	OHr	12Hr	OK	1.16276	6.31373	2.44094	2.64687	0.001	0.0260299	yes	A0A3Q7HVI4	-	Uncharacterized protein	Solanum lycopersicum (Tomato) (Lycopersicon esculentum)	-	-	-	serine-type endopeptidase activity [GO:0004252]	serine-type endopeptidase activity [GO:0004252]	GO:0004252	-	-	-	-
XLOC_029890	XLOC_029890	Solyc08g077483.1	8:61563819-61568059	OHr	12Hr	OK	12.1168	65.7763	2.44056	2.70988	0.002	0.0423342	yes	A0A3Q7HU91	-	Uncharacterized protein	Solanum lycopersicum (Tomato) (Lycopersicon esculentum)	-	-	-	-	-	-	-	-	-	-
XLOC_029890	XLOC_029890	Solyc08g077487.1	8:61563819-61568059	OHr	12Hr	OK	12.1168	65.7763	2.44056	2.70988	0.002	0.0423342	yes	A0A3Q7HU81	-	Chorein_N domain-containing protein	Solanum lycopersicum (Tomato) (Lycopersicon esculentum)	-	-	-	-	-	-	-	-	-	-
XLOC_009059	XLOC_009059	Solyc11g071660.1	11:55365418-55367026	OHr	12Hr	OK	21.4202	115.495	2.43078	2.73697	0.0005	0.0156649	yes	A0A3Q7J0F1	-	Nkap_C domain-containing protein	Solanum lycopersicum (Tomato) (Lycopersicon esculentum)	-	-	-	chromatin binding [GO:0003682]	chromatin binding [GO:0003682]	GO:0003682	-	-	-	-
XLOC_023177	XLOC_023177	Solyc05g047460.3	5:59755088-59761857	OHr	12Hr	OK	1.85277	9.96942	2.42783	2.90401	0.0006	0.0178644	yes	A0A3Q7GL62	100736463	Auxin response factor	Solanum lycopersicum (Tomato) (Lycopersicon esculentum)	-	auxin-activated signaling pathway [GO:0009734]; regulation of transcription, DNA-templated [GO:0006355]	nucleus [GO:0005634]	nucleus [GO:0005634]; DNA binding [GO:0003677]; auxin-activated signaling pathway [GO:0009734]; regulation of transcription, DNA-templated [GO:0006355]	DNA binding [GO:0003677]	GO:0003677; GO:0005634; GO:0006355; GO:0009734	-	-	-	-
XLOC_017694	XLOC_017694	Solyc03g111170.3	3:63301902-63308078	OHr	12Hr	OK	4.45815	23.9759	2.42707	3.00108	5e-05	0.00278654	yes	A0A3Q7FRD3	101266208	4-coumarate--CoA ligase (EC 6.2.1.12)	Solanum lycopersicum (Tomato) (Lycopersicon esculentum)	PATHWAY: Phytoalexin biosynthesis; 3,4',5-trihydroxystilbene biosynthesis; 3,4',5-trihydroxystilbene from trans-4-coumarate: step 1/2. {ECO:0000256|ARBA:ARBA00004930}.	phenylpropanoid metabolic process [GO:0009698]	-	4-coumarate-CoA ligase activity [GO:0016207]; CoA-ligase activity [GO:0016405]; phenylpropanoid metabolic process [GO:0009698]	4-coumarate-CoA ligase activity [GO:0016207]; CoA-ligase activity [GO:0016405]	GO:0009698; GO:0016207; GO:0016405	UPA00372;UER00547	sly:101266208;	K01904;	Metabolic pathways; Biosynthesis of secondary metabolites; Ubiquinone and other terpenoid-quinone biosynthesis; Phenylpropanoid biosynthesis;
XLOC_029756	XLOC_029756	Solyc08g074660.1	8:58939066-58940257	OHr	12Hr	OK	9.30278	50.0036	2.4263	3.14284	0.00015	0.00618057	yes	A0A3Q7HSP8	101263633	Uncharacterized protein	Solanum lycopersicum (Tomato) (Lycopersicon esculentum)	-	-	-	-	-	-	-	sly:101263633;	-	-
XLOC_021404	XLOC_021404	Solyc05g013490.3	5:6705025-6722755	OHr	12Hr	OK	2.5978	13.9441	2.42429	3.07179	5e-05	0.00278654	yes	A0A3Q7GF67	-	Uncharacterized protein	Solanum lycopersicum (Tomato) (Lycopersicon esculentum)	-	-	integral component of membrane [GO:0016021]	integral component of membrane [GO:0016021]	-	GO:0016021	-	-	-	-
XLOC_024108	XLOC_024108	Solyc06g053180.3	6:36006387-36009144	OHr	12Hr	OK	5.46436	29.0374	2.40979	2.71097	0.0011	0.0276399	yes	A0A3Q7GSG7	-	Cytochrome b5 heme-binding domain-containing protein	Solanum lycopersicum (Tomato) (Lycopersicon esculentum)	-	-	intracellular membrane-bounded organelle [GO:0043231]; membrane [GO:0016020]	intracellular membrane-bounded organelle [GO:0043231]; membrane [GO:0016020]; electron transfer activity [GO:0009055]; heme binding [GO:0020037]; metal ion binding [GO:0046872]	electron transfer activity [GO:0009055]; heme binding [GO:0020037]; metal ion binding [GO:0046872]	GO:0009055; GO:0016020; GO:0020037; GO:0043231; GO:0046872	-	-	-	-
XLOC_030890	XLOC_030890	Solyc08g067880.3	8:56994429-56998667	OHr	12Hr	OK	30.2512	160.486	2.40739	2.42117	0.00235	0.0462761	yes	A0A3Q7HPI9	101251016	Uncharacterized protein	Solanum lycopersicum (Tomato) (Lycopersicon esculentum)	-	mRNA splicing, via spliceosome [GO:0000398]	U4/U6 x U5 tri-snRNP complex [GO:0046540]	U4/U6 x U5 tri-snRNP complex [GO:0046540]; U4 snRNA binding [GO:0030621]; U6 snRNA binding [GO:0017070]; mRNA splicing, via spliceosome [GO:0000398]	U4 snRNA binding [GO:0030621]; U6 snRNA binding [GO:0017070]	GO:0000398; GO:0017070; GO:0030621; GO:0046540	-	sly:101251016;	-	-
XLOC_012206	XLOC_012206	Solyc02g069770.3	2:40155459-40164810	OHr	12Hr	OK	3.45841	18.3003	2.40368	2.93481	5e-05	0.00278654	yes	A0A3Q7F236	-	WD_REPEATS_REGION domain-containing protein	Solanum lycopersicum (Tomato) (Lycopersicon esculentum)	-	rRNA processing [GO:0006364]	nucleus [GO:0005634]; small-subunit processome [GO:0032040]	nucleus [GO:0005634]; small-subunit processome [GO:0032040]; snoRNA binding [GO:0030515]; U3 snoRNA binding [GO:0034511]; rRNA processing [GO:0006364]	snoRNA binding [GO:0030515]; U3 snoRNA binding [GO:0034511]	GO:0005634; GO:0006364; GO:0030515; GO:0032040; GO:0034511	-	-	-	-
XLOC_028536	XLOC_028536	Solyc07g053130.3	7:61710944-61714299	OHr	12Hr	OK	3.57973	18.8421	2.39604	3.03095	0.00015	0.00618057	yes	A0A3Q7I8J1	-	Receptor-like serine/threonine-protein kinase (EC 2.7.11.1)	Solanum lycopersicum (Tomato) (Lycopersicon esculentum)	-	protein autophosphorylation [GO:0046777]; recognition of pollen [GO:0048544]	integral component of membrane [GO:0016021]; plasma membrane [GO:0005886]	integral component of membrane [GO:0016021]; plasma membrane [GO:0005886]; ATP binding [GO:0005524]; protein serine/threonine kinase activity [GO:0004674]; protein autophosphorylation [GO:0046777]; recognition of pollen [GO:0048544]	ATP binding [GO:0005524]; protein serine/threonine kinase activity [GO:0004674]	GO:0004674; GO:0005524; GO:0005886; GO:0016021; GO:0046777; GO:0048544	-	-	-	-
XLOC_028959	XLOC_028959	Solyc08g005190.3	8:125101-136278	OHr	12Hr	OK	11.5114	60.4887	2.3936	2.37012	0.00185	0.0402601	yes	A0A3Q7HJ19	-	MI domain-containing protein	Solanum lycopersicum (Tomato) (Lycopersicon esculentum)	-	mRNA splicing, via spliceosome [GO:0000398]; regulation of translation [GO:0006417]	catalytic step 2 spliceosome [GO:0071013]	catalytic step 2 spliceosome [GO:0071013]; RNA binding [GO:0003723]; mRNA splicing, via spliceosome [GO:0000398]; regulation of translation [GO:0006417]	RNA binding [GO:0003723]	GO:0000398; GO:0003723; GO:0006417; GO:0071013	-	-	-	-
XLOC_021224	XLOC_021224	Solyc05g009070.3	5:3216916-3220562	OHr	12Hr	OK	3.89371	20.3961	2.38907	2.92574	0.0005	0.0156649	yes	A0A3Q7GEB6	101248196	PPM-type phosphatase domain-containing protein	Solanum lycopersicum (Tomato) (Lycopersicon esculentum)	-	-	-	protein serine/threonine phosphatase activity [GO:0004722]	protein serine/threonine phosphatase activity [GO:0004722]	GO:0004722	-	sly:101248196;	-	-
XLOC_016403	XLOC_016403	Solyc03g118810.1	3:69107490-69107985	OHr	12Hr	OK	19.8077	103.497	2.38546	2.82417	0.0014	0.0325009	yes	A0A3Q7FVT8	101259138	Uncharacterized protein	Solanum lycopersicum (Tomato) (Lycopersicon esculentum)	-	-	-	calcium ion binding [GO:0005509]	calcium ion binding [GO:0005509]	GO:0005509	-	sly:101259138;	K13448;	Plant-pathogen interaction;
XLOC_024174	XLOC_024174	Solyc06g054400.3	6:37296635-37308544	OHr	12Hr	OK	7.38414	38.5811	2.38539	2.95765	5e-05	0.00278654	yes	A0A3Q7GT69	-	Eukaryotic translation initiation factor 5B (Translation initiation factor IF-2)	Solanum lycopersicum (Tomato) (Lycopersicon esculentum)	-	-	-	GTP binding [GO:0005525]; GTPase activity [GO:0003924]; translation initiation factor activity [GO:0003743]	GTPase activity [GO:0003924]; GTP binding [GO:0005525]; translation initiation factor activity [GO:0003743]	GO:0003743; GO:0003924; GO:0005525	-	-	-	-
XLOC_022660	XLOC_022660	Solyc05g014000.3	5:7501418-7504350	OHr	12Hr	OK	17.4689	91.0607	2.38204	3.28005	5e-05	0.00278654	yes	A0A3Q7GFD0	101252082	Pectate lyase (EC 4.2.2.2)	Solanum lycopersicum (Tomato) (Lycopersicon esculentum)	PATHWAY: Glycan metabolism; pectin degradation; 2-dehydro-3-deoxy-D-gluconate from pectin: step 2/5. {ECO:0000256|ARBA:ARBA00005220, ECO:0000256|RuleBase:RU361123}.	pectin catabolic process [GO:0045490]	-	metal ion binding [GO:0046872]; pectate lyase activity [GO:0030570]; pectin catabolic process [GO:0045490]	metal ion binding [GO:0046872]; pectate lyase activity [GO:0030570]	GO:0030570; GO:0045490; GO:0046872	UPA00545;UER00824	sly:101252082;	K01728;	Metabolic pathways; Pentose and glucuronate interconversions;
XLOC_026548	XLOC_026548	Solyc07g007050.1	7:1833054-1833414	OHr	12Hr	OK	45.3447	235.557	2.37707	3.07744	0.0001	0.00457579	yes	A0A3Q7H3J2	104648148	Uncharacterized protein	Solanum lycopersicum (Tomato) (Lycopersicon esculentum)	-	-	-	-	-	-	-	sly:104648148;	-	-
XLOC_033689	XLOC_033689	Solyc09g083050.3	9:69144364-69146999	OHr	12Hr	OK	2.61867	13.6012	2.37683	2.61571	0.0013	0.0309649	yes	A0A3Q7I6N5	101262858	3-ketoacyl-CoA synthase (EC 2.3.1.-)	Solanum lycopersicum (Tomato) (Lycopersicon esculentum)	PATHWAY: Lipid metabolism; fatty acid biosynthesis. {ECO:0000256|ARBA:ARBA00005194, ECO:0000256|PIRNR:PIRNR036417}.	fatty acid biosynthetic process [GO:0006633]	integral component of membrane [GO:0016021]	integral component of membrane [GO:0016021]; 3-oxo-arachidoyl-CoA synthase activity [GO:0102336]; 3-oxo-cerotoyl-CoA synthase activity [GO:0102337]; 3-oxo-lignoceronyl-CoA synthase activity [GO:0102338]; very-long-chain 3-ketoacyl-CoA synthase activity [GO:0102756]; fatty acid biosynthetic process [GO:0006633]	3-oxo-arachidoyl-CoA synthase activity [GO:0102336]; 3-oxo-cerotoyl-CoA synthase activity [GO:0102337]; 3-oxo-lignoceronyl-CoA synthase activity [GO:0102338]; very-long-chain 3-ketoacyl-CoA synthase activity [GO:0102756]	GO:0006633; GO:0016021; GO:0102336; GO:0102337; GO:0102338; GO:0102756	UPA00094	sly:101262858;	K15397;	Metabolic pathways; Biosynthesis of secondary metabolites; Fatty acid elongation; Plant-pathogen interaction;
XLOC_015945	XLOC_015945	Solyc03g097870.3	3:61623705-61626247	OHr	12Hr	OK	44.3302	229.771	2.37383	3.20692	5e-05	0.00278654	yes	A0A3Q7FQQ0	-	Bidirectional sugar transporter SWEET	Solanum lycopersicum (Tomato) (Lycopersicon esculentum)	-	carbohydrate transport [GO:0008643]	integral component of membrane [GO:0016021]; plasma membrane [GO:0005886]	integral component of membrane [GO:0016021]; plasma membrane [GO:0005886]; sugar transmembrane transporter activity [GO:0051119]; carbohydrate transport [GO:0008643]	sugar transmembrane transporter activity [GO:0051119]	GO:0005886; GO:0008643; GO:0016021; GO:0051119	-	-	-	-
XLOC_012181	XLOC_012181	Solyc02g069180.3	2:39703237-39704929	OHr	12Hr	OK	11.4364	59.1915	2.37176	3.32778	5e-05	0.00278654	yes	A0A3Q7F1T1	-	RING-type domain-containing protein	Solanum lycopersicum (Tomato) (Lycopersicon esculentum)	-	regulation of programmed cell death [GO:0043067]	-	metal ion binding [GO:0046872]; ubiquitin-protein transferase activity [GO:0004842]; regulation of programmed cell death [GO:0043067]	metal ion binding [GO:0046872]; ubiquitin-protein transferase activity [GO:0004842]	GO:0004842; GO:0043067; GO:0046872	-	sly:101250858;	K19042;	-
XLOC_010542	XLOC_010542	Solyc12g009190.2	12:2481575-2484822	OHr	12Hr	OK	2.69307	13.9215	2.36999	2.79389	0.00045	0.0145709	yes	A0A3Q7J3R6	101251258	Protein kinase domain-containing protein	Solanum lycopersicum (Tomato) (Lycopersicon esculentum)	-	-	integral component of membrane [GO:0016021]	integral component of membrane [GO:0016021]; ATP binding [GO:0005524]; protein kinase activity [GO:0004672]	ATP binding [GO:0005524]; protein kinase activity [GO:0004672]	GO:0004672; GO:0005524; GO:0016021	-	sly:101251258;	-	-
XLOC_030359	XLOC_030359	Solyc08g008280.3	8:2696668-2702135	OHr	12Hr	OK	3.34372	17.2421	2.36641	2.69616	0.002	0.0423342	yes	A0A3Q7HL08	101258576	WRKY domain-containing protein	Solanum lycopersicum (Tomato) (Lycopersicon esculentum)	-	-	nucleus [GO:0005634]	nucleus [GO:0005634]; DNA-binding transcription factor activity [GO:0003700]; sequence-specific DNA binding [GO:0043565]; transcription regulatory region sequence-specific DNA binding [GO:0000976]	DNA-binding transcription factor activity [GO:0003700]; sequence-specific DNA binding [GO:0043565]; transcription regulatory region sequence-specific DNA binding [GO:0000976]	GO:0000976; GO:0003700; GO:0005634; GO:0043565	-	sly:101258576;	-	-
XLOC_000907	XLOC_000907	Solyc01g079580.3	1:78535392-78538096	OHr	12Hr	OK	7.2428	37.3376	2.36601	2.93389	5e-05	0.00278654	yes	A0A3Q7EHK0	101245693	TPR_REGION domain-containing protein	Solanum lycopersicum (Tomato) (Lycopersicon esculentum)	-	-	-	-	-	-	-	sly:101245693;	-	-
XLOC_010196	XLOC_010196	Solyc12g095750.2	12:65865725-65870573	OHr	12Hr	OK	7.54354	38.7259	2.35998	3.01252	5e-05	0.00278654	yes	A0A3Q7JYC4	101247117	Uncharacterized protein	Solanum lycopersicum (Tomato) (Lycopersicon esculentum)	-	auxin-activated signaling pathway [GO:0009734]; transmembrane transport [GO:0055085]	integral component of membrane [GO:0016021]	integral component of membrane [GO:0016021]; auxin-activated signaling pathway [GO:0009734]; transmembrane transport [GO:0055085]	-	GO:0009734; GO:0016021; GO:0055085	-	sly:101247117;	-	-
XLOC_001600	XLOC_001600	Solyc02g024060.2	1:91320126-91327523	OHr	12Hr	OK	3.49917	17.8782	2.35312	2.61874	0.0012	0.0293882	yes	A0A3Q7FH08	-	Uncharacterized protein	Solanum lycopersicum (Tomato) (Lycopersicon esculentum)	-	-	membrane [GO:0016020]	membrane [GO:0016020]	-	GO:0016020	-	-	-	-
XLOC_001600	XLOC_001600	Solyc02g024065.1	1:91320126-91327523	OHr	12Hr	OK	3.49917	17.8782	2.35312	2.61874	0.0012	0.0293882	yes	A0A3Q7EWQ8	-	Protein kinase domain-containing protein	Solanum lycopersicum (Tomato) (Lycopersicon esculentum)	-	-	-	ATP binding [GO:0005524]; protein kinase activity [GO:0004672]	ATP binding [GO:0005524]; protein kinase activity [GO:0004672]	GO:0004672; GO:0005524	-	-	-	-
XLOC_014674	XLOC_014674	Solyc02g088910.3	2:51470247-51473300	OHr	12Hr	OK	12.7039	64.7489	2.34958	3.39636	5e-05	0.00278654	yes	A0A3Q7F998	101259390	Uncharacterized protein	Solanum lycopersicum (Tomato) (Lycopersicon esculentum)	-	negative regulation of transcription, DNA-templated [GO:0045892]; response to abscisic acid [GO:0009737]; signal transduction [GO:0007165]	nucleus [GO:0005634]	nucleus [GO:0005634]; negative regulation of transcription, DNA-templated [GO:0045892]; response to abscisic acid [GO:0009737]; signal transduction [GO:0007165]	-	GO:0005634; GO:0007165; GO:0009737; GO:0045892	-	sly:101259390;	-	-
XLOC_031101	XLOC_031101	Solyc08g076860.3	8:60889187-60891391	OHr	12Hr	OK	8.04861	40.8678	2.34415	3.10095	0.00015	0.00618057	yes	A0A3Q7HTX2	101260164	Uncharacterized protein	Solanum lycopersicum (Tomato) (Lycopersicon esculentum)	-	-	-	-	-	-	-	sly:101260164;	-	-
XLOC_024145	XLOC_024145	Solyc06g053840.3	6:36806266-36807586	OHr	12Hr	OK	18.8262	95.5505	2.34352	3.4335	5e-05	0.00278654	yes	G9HPV5	101255303	Auxin-responsive protein	Solanum lycopersicum (Tomato) (Lycopersicon esculentum)	-	auxin-activated signaling pathway [GO:0009734]; regulation of transcription, DNA-templated [GO:0006355]	nucleus [GO:0005634]	nucleus [GO:0005634]; auxin-activated signaling pathway [GO:0009734]; regulation of transcription, DNA-templated [GO:0006355]	-	GO:0005634; GO:0006355; GO:0009734	-	sly:101255303;	K14484;	Plant hormone signal transduction;
XLOC_006309	XLOC_006309	Solyc10g055800.2	10:57355937-57358464	OHr	12Hr	OK	13.9738	70.9142	2.34335	3.08649	5e-05	0.00278654	yes	A0A3Q7IHS3	101267358	Chitin-binding type-1 domain-containing protein	Solanum lycopersicum (Tomato) (Lycopersicon esculentum)	-	carbohydrate metabolic process [GO:0005975]; cell wall macromolecule catabolic process [GO:0016998]; chitin catabolic process [GO:0006032]; defense response to fungus [GO:0050832]	extracellular region [GO:0005576]; vacuole [GO:0005773]	extracellular region [GO:0005576]; vacuole [GO:0005773]; chitin binding [GO:0008061]; chitinase activity [GO:0004568]; carbohydrate metabolic process [GO:0005975]; cell wall macromolecule catabolic process [GO:0016998]; chitin catabolic process [GO:0006032]; defense response to fungus [GO:0050832]	chitinase activity [GO:0004568]; chitin binding [GO:0008061]	GO:0004568; GO:0005576; GO:0005773; GO:0005975; GO:0006032; GO:0008061; GO:0016998; GO:0050832	-	sly:101267358;	K20547;	Metabolic pathways; Amino sugar and nucleotide sugar metabolism; MAPK signaling pathway - plant;
XLOC_027281	XLOC_027281	Solyc07g053140.3	7:61719978-61721279	OHr	12Hr	OK	8.67274	43.9686	2.34192	3.25376	5e-05	0.00278654	yes	A0A3Q7HEA2	101265452	B box-type domain-containing protein	Solanum lycopersicum (Tomato) (Lycopersicon esculentum)	-	-	-	zinc ion binding [GO:0008270]	zinc ion binding [GO:0008270]	GO:0008270	-	sly:101265452;	-	-
XLOC_032664	XLOC_032664	Solyc09g005270.3	9:207786-212193	OHr	12Hr	OK	9.082	46.0436	2.34192	2.88629	0.0001	0.00457579	yes	A0A3Q7HV83	101254025	CRM domain-containing protein	Solanum lycopersicum (Tomato) (Lycopersicon esculentum)	-	-	-	RNA binding [GO:0003723]	RNA binding [GO:0003723]	GO:0003723	-	sly:101254025;	-	-
XLOC_014083	XLOC_014083	Solyc02g076690.3	2:42400684-42403399	OHr	12Hr	OK	18.1583	91.0613	2.32621	3.3654	5e-05	0.00278654	yes	A0A3Q7F353	101247980	Uncharacterized protein	Solanum lycopersicum (Tomato) (Lycopersicon esculentum)	-	proteolysis involved in cellular protein catabolic process [GO:0051603]	extracellular space [GO:0005615]; lysosome [GO:0005764]	extracellular space [GO:0005615]; lysosome [GO:0005764]; cysteine-type endopeptidase activity [GO:0004197]; proteolysis involved in cellular protein catabolic process [GO:0051603]	cysteine-type endopeptidase activity [GO:0004197]	GO:0004197; GO:0005615; GO:0005764; GO:0051603	-	sly:101247980;	-	-
XLOC_003525	XLOC_003525	Solyc01g096430.3	1:87400193-87402454	OHr	12Hr	OK	22.1013	110.717	2.32467	3.18156	5e-05	0.00278654	yes	A0A3Q7EM07	-	Uncharacterized protein	Solanum lycopersicum (Tomato) (Lycopersicon esculentum)	-	-	-	-	-	-	-	-	-	-
XLOC_003525	XLOC_003525	Solyc01g096435.1	1:87400193-87402454	OHr	12Hr	OK	22.1013	110.717	2.32467	3.18156	5e-05	0.00278654	yes	A0A3Q7F6C7	-	NAD(P)H dehydrogenase (quinone) (EC 1.6.5.2)	Solanum lycopersicum (Tomato) (Lycopersicon esculentum)	-	-	cytosol [GO:0005829]	cytosol [GO:0005829]; FMN binding [GO:0010181]; NAD(P)H dehydrogenase (quinone) activity [GO:0003955]	FMN binding [GO:0010181]; NAD(P)H dehydrogenase (quinone) activity [GO:0003955]	GO:0003955; GO:0005829; GO:0010181	-	sly:101266071;	K19784;	-
XLOC_025561	XLOC_025561	Solyc06g053620.3	6:36543326-36544531	OHr	12Hr	OK	16.6449	83.2985	2.32321	2.88937	0.0001	0.00457579	yes	A0A3Q7HPD0	-	Protein kinase domain-containing protein	Solanum lycopersicum (Tomato) (Lycopersicon esculentum)	-	intracellular signal transduction [GO:0035556]; peptidyl-serine phosphorylation [GO:0018105]; protein autophosphorylation [GO:0046777]	cytoplasm [GO:0005737]; nucleus [GO:0005634]	cytoplasm [GO:0005737]; nucleus [GO:0005634]; ATP binding [GO:0005524]; calcium-dependent protein serine/threonine kinase activity [GO:0009931]; calmodulin binding [GO:0005516]; intracellular signal transduction [GO:0035556]; peptidyl-serine phosphorylation [GO:0018105]; protein autophosphorylation [GO:0046777]	ATP binding [GO:0005524]; calcium-dependent protein serine/threonine kinase activity [GO:0009931]; calmodulin binding [GO:0005516]	GO:0005516; GO:0005524; GO:0005634; GO:0005737; GO:0009931; GO:0018105; GO:0035556; GO:0046777	-	-	-	-
XLOC_033838	XLOC_033838	Solyc09g092270.3	9:71874189-71884911	OHr	12Hr	OK	40.4014	202.085	2.32248	3.08273	0.0001	0.00457579	yes	A0A3Q7IA36	101245886	Uncharacterized protein	Solanum lycopersicum (Tomato) (Lycopersicon esculentum)	-	-	-	transferase activity, transferring acyl groups other than amino-acyl groups [GO:0016747]	transferase activity, transferring acyl groups other than amino-acyl groups [GO:0016747]	GO:0016747	-	sly:101245886;	-	-
XLOC_016355	XLOC_016355	Solyc03g117980.3	3:68456980-68462916	OHr	12Hr	OK	2.30406	11.5062	2.32017	2.92706	0.00015	0.00618057	yes	A0A3Q7FU72	543603	Uncharacterized protein	Solanum lycopersicum (Tomato) (Lycopersicon esculentum)	-	oxidation-reduction process [GO:0055114]	integral component of membrane [GO:0016021]; plasma membrane [GO:0005886]	integral component of membrane [GO:0016021]; plasma membrane [GO:0005886]; calcium ion binding [GO:0005509]; NAD(P)H oxidase (H(2)O(2)-forming activity [GO:0016174]; peroxidase activity [GO:0004601]; oxidation-reduction process [GO:0055114]	calcium ion binding [GO:0005509]; NAD(P)H oxidase (H(2)O(2)-forming activity [GO:0016174]; peroxidase activity [GO:0004601]	GO:0004601; GO:0005509; GO:0005886; GO:0016021; GO:0016174; GO:0055114	-	sly:543603;	K13447;	MAPK signaling pathway - plant; Plant-pathogen interaction;
XLOC_014088	XLOC_014088	Solyc02g076730.2	2:42422320-42423492	OHr	12Hr	OK	19.794	98.4482	2.3143	2.88963	0.00035	0.0121231	yes	K4B8Q0	-	GRANULINS domain-containing protein	Solanum lycopersicum (Tomato) (Lycopersicon esculentum)	-	-	-	-	-	-	-	-	-	-
XLOC_015111	XLOC_015111	Solyc03g025600.3	3:3021910-3030347	OHr	12Hr	OK	17.3416	86.0108	2.31028	3.25532	5e-05	0.00278654	yes	A0A3Q7FET2	101253061	Pectin acetylesterase (EC 3.1.1.-)	Solanum lycopersicum (Tomato) (Lycopersicon esculentum)	-	cell wall organization [GO:0071555]	extracellular region [GO:0005576]; plant-type cell wall [GO:0009505]	extracellular region [GO:0005576]; plant-type cell wall [GO:0009505]; carboxylic ester hydrolase activity [GO:0052689]; pectin acetylesterase activity [GO:0052793]; cell wall organization [GO:0071555]	carboxylic ester hydrolase activity [GO:0052689]; pectin acetylesterase activity [GO:0052793]	GO:0005576; GO:0009505; GO:0052689; GO:0052793; GO:0071555	-	sly:101253061;	K19882;	-
XLOC_018926	XLOC_018926	Solyc04g049770.3	4:43276877-43306714	OHr	12Hr	OK	11.3105	55.9766	2.30716	2.82924	5e-05	0.00278654	yes	A0A3Q7G3Z4	-	Uncharacterized protein	Solanum lycopersicum (Tomato) (Lycopersicon esculentum)	-	nuclear-transcribed mRNA catabolic process, nonsense-mediated decay [GO:0000184]	cytoplasm [GO:0005737]; exon-exon junction complex [GO:0035145]; polysome [GO:0005844]	cytoplasm [GO:0005737]; exon-exon junction complex [GO:0035145]; polysome [GO:0005844]; RNA binding [GO:0003723]; nuclear-transcribed mRNA catabolic process, nonsense-mediated decay [GO:0000184]	RNA binding [GO:0003723]	GO:0000184; GO:0003723; GO:0005737; GO:0005844; GO:0035145	-	-	-	-
XLOC_030909	XLOC_030909	Solyc08g068150.3	8:57301621-57304426	OHr	12Hr	OK	12.5448	61.8167	2.30091	3.22214	5e-05	0.00278654	yes	A0A3Q7HPP8	-	BURP domain-containing protein	Solanum lycopersicum (Tomato) (Lycopersicon esculentum)	-	-	-	-	-	-	-	-	-	-
XLOC_029934	XLOC_029934	Solyc08g078310.3	8:62246410-62248177	OHr	12Hr	OK	5.35083	26.3589	2.30045	2.60279	0.0004	0.0134791	yes	A0A3Q7INS5	101263341	Uncharacterized protein	Solanum lycopersicum (Tomato) (Lycopersicon esculentum)	-	-	-	-	-	-	-	sly:101263341;	-	-
XLOC_012391	XLOC_012391	Solyc02g077660.3	2:43112859-43131134	OHr	12Hr	OK	6.73981	33.1578	2.29857	2.40634	0.0021	0.0431617	yes	A0A3Q7F5I7	-	Uncharacterized protein	Solanum lycopersicum (Tomato) (Lycopersicon esculentum)	-	regulation of transcription, DNA-templated [GO:0006355]; transcription, DNA-templated [GO:0006351]	nucleus [GO:0005634]	nucleus [GO:0005634]; DNA binding [GO:0003677]; regulation of transcription, DNA-templated [GO:0006355]; transcription, DNA-templated [GO:0006351]	DNA binding [GO:0003677]	GO:0003677; GO:0005634; GO:0006351; GO:0006355	-	-	-	-
XLOC_019630	XLOC_019630	Solyc04g081550.3	4:65580390-65582905	OHr	12Hr	OK	8.74781	42.9509	2.29569	2.99189	0.0001	0.00457579	yes	A0A3Q7G860	101265231	Uncharacterized protein	Solanum lycopersicum (Tomato) (Lycopersicon esculentum)	-	defense response [GO:0006952]	extracellular region [GO:0005576]	extracellular region [GO:0005576]; defense response [GO:0006952]	-	GO:0005576; GO:0006952	-	sly:101265231;	-	-
XLOC_030618	XLOC_030618	Solyc08g029190.3	8:38031748-38039657	OHr	12Hr	OK	8.25989	40.5395	2.29513	2.74483	0.00025	0.00919027	yes	A0A3Q7HKG1	101266244	Uncharacterized protein	Solanum lycopersicum (Tomato) (Lycopersicon esculentum)	-	-	-	-	-	-	-	sly:101266244;	-	-
XLOC_006960	XLOC_006960	Solyc11g008470.2	11:2646398-2664540	OHr	12Hr	OK	10.6565	52.2935	2.2949	2.74596	0.0001	0.00457579	yes	A0A3Q7IQD7	-	Uncharacterized protein	Solanum lycopersicum (Tomato) (Lycopersicon esculentum)	-	amino acid transport [GO:0006865]; mRNA splicing, via spliceosome [GO:0000398]	integral component of membrane [GO:0016021]; nucleus [GO:0005634]; plasma membrane [GO:0005886]; vacuolar membrane [GO:0005774]	integral component of membrane [GO:0016021]; nucleus [GO:0005634]; plasma membrane [GO:0005886]; vacuolar membrane [GO:0005774]; amino acid transport [GO:0006865]; mRNA splicing, via spliceosome [GO:0000398]	-	GO:0000398; GO:0005634; GO:0005774; GO:0005886; GO:0006865; GO:0016021	-	-	-	-
XLOC_031677	XLOC_031677	Solyc09g011330.2	9:4671323-4673735	OHr	12Hr	OK	2.34782	11.4539	2.28645	2.65313	0.0016	0.0362722	yes	A0A3Q7I091	-	Receptor-like serine/threonine-protein kinase (EC 2.7.11.1)	Solanum lycopersicum (Tomato) (Lycopersicon esculentum)	-	recognition of pollen [GO:0048544]	integral component of membrane [GO:0016021]	integral component of membrane [GO:0016021]; ATP binding [GO:0005524]; protein serine/threonine kinase activity [GO:0004674]; recognition of pollen [GO:0048544]	ATP binding [GO:0005524]; protein serine/threonine kinase activity [GO:0004674]	GO:0004674; GO:0005524; GO:0016021; GO:0048544	-	-	-	-
XLOC_028861	XLOC_028861	Solyc07g064820.1	7:66936440-66937913	OHr	12Hr	OK	4.81331	23.4479	2.28436	2.58609	0.00165	0.0368295	yes	A0A3Q7HHZ1	-	Protein kinase domain-containing protein	Solanum lycopersicum (Tomato) (Lycopersicon esculentum)	-	-	integral component of membrane [GO:0016021]	integral component of membrane [GO:0016021]; ATP binding [GO:0005524]; protein serine/threonine kinase activity [GO:0004674]	ATP binding [GO:0005524]; protein serine/threonine kinase activity [GO:0004674]	GO:0004674; GO:0005524; GO:0016021	-	-	-	-
XLOC_031689	XLOC_031689	Solyc09g011650.3	9:4888388-4910632	OHr	12Hr	OK	19.7802	96.1484	2.28121	2.70516	0.0007	0.0203199	yes	A0A3Q7HY22	-	Uncharacterized protein	Solanum lycopersicum (Tomato) (Lycopersicon esculentum)	-	glutathione metabolic process [GO:0006749]	cytoplasm [GO:0005737]	cytoplasm [GO:0005737]; glutathione transferase activity [GO:0004364]; glutathione metabolic process [GO:0006749]	glutathione transferase activity [GO:0004364]	GO:0004364; GO:0005737; GO:0006749	-	sly:101264661;	K00799;	Metabolic pathways; Glutathione metabolism; Drug metabolism - cytochrome P450; Drug metabolism - other enzymes;
XLOC_015531	XLOC_015531	Solyc03g063600.3	3:37406594-37411503	OHr	12Hr	OK	17.9716	87.3073	2.28039	3.12539	5e-05	0.00278654	yes	A0A3Q7G888	-	Uncharacterized protein	Solanum lycopersicum (Tomato) (Lycopersicon esculentum)	-	-	-	-	-	-	-	-	-	-
XLOC_032751	XLOC_032751	Solyc09g008330.3	9:1794204-1803928	OHr	12Hr	OK	2.68953	13.0433	2.27788	2.67509	0.00085	0.0230934	yes	A0A3Q7HWT2	-	RING-type domain-containing protein	Solanum lycopersicum (Tomato) (Lycopersicon esculentum)	-	interstrand cross-link repair [GO:0036297]	nucleus [GO:0005634]	nucleus [GO:0005634]; ubiquitin-protein transferase activity [GO:0004842]; interstrand cross-link repair [GO:0036297]	ubiquitin-protein transferase activity [GO:0004842]	GO:0004842; GO:0005634; GO:0036297	-	-	-	-
XLOC_006775	XLOC_006775	Solyc10g086220.2	10:65243935-65245324	OHr	12Hr	OK	57.3739	278.161	2.27745	3.19376	0.0001	0.00457579	yes	Q9XG54	OPR1	12-oxophytodienoate reductase 1 (EC 1.3.1.42) (12-oxophytodienoate-10,11-reductase 1) (OPDA-reductase 1) (LeOPR1)	Solanum lycopersicum (Tomato) (Lycopersicon esculentum)	PATHWAY: Lipid metabolism; oxylipin biosynthesis.	oxylipin biosynthetic process [GO:0031408]	cytoplasm [GO:0005737]	cytoplasm [GO:0005737]; 12-oxophytodienoate reductase activity [GO:0016629]; FMN binding [GO:0010181]; oxidoreductase activity [GO:0016491]; oxylipin biosynthetic process [GO:0031408]	12-oxophytodienoate reductase activity [GO:0016629]; FMN binding [GO:0010181]; oxidoreductase activity [GO:0016491]	GO:0005737; GO:0010181; GO:0016491; GO:0016629; GO:0031408	UPA00382	sly:544239;	K05894;	Metabolic pathways; Biosynthesis of secondary metabolites; alpha-Linolenic acid metabolism;
XLOC_019563	XLOC_019563	Solyc04g080380.3	4:64667271-64673237	OHr	12Hr	OK	43.8406	212.271	2.27557	2.30744	0.00115	0.0286479	yes	A0A3Q7G7F2	-	Uncharacterized protein	Solanum lycopersicum (Tomato) (Lycopersicon esculentum)	-	methylation [GO:0032259]	-	methyltransferase activity [GO:0008168]; methylation [GO:0032259]	methyltransferase activity [GO:0008168]	GO:0008168; GO:0032259	-	sly:101260430;	-	-
XLOC_006432	XLOC_006432	Solyc10g078530.2	10:60450880-60453297	OHr	12Hr	OK	8.64382	41.7765	2.27295	2.9944	0.0004	0.0134791	yes	A0A3Q7IJH4	101245708	PNPLA domain-containing protein	Solanum lycopersicum (Tomato) (Lycopersicon esculentum)	-	lipid metabolic process [GO:0006629]	vacuole [GO:0005773]	vacuole [GO:0005773]; nutrient reservoir activity [GO:0045735]; lipid metabolic process [GO:0006629]	nutrient reservoir activity [GO:0045735]	GO:0005773; GO:0006629; GO:0045735	-	sly:101245708;	-	-
XLOC_030416	XLOC_030416	Solyc08g014440.3	8:4481515-4486961	OHr	12Hr	OK	3.78623	18.2838	2.27173	2.64896	0.0004	0.0134791	yes	A0A3Q7HJ08	-	Uncharacterized protein	Solanum lycopersicum (Tomato) (Lycopersicon esculentum)	-	-	-	metal ion binding [GO:0046872]	metal ion binding [GO:0046872]	GO:0046872	-	sly:101255717;	-	-
XLOC_015350	XLOC_015350	Solyc03g045050.3	3:11424611-11434933	OHr	12Hr	OK	17.9808	86.8164	2.27151	2.67423	0.00135	0.0317213	yes	A0A3Q7FJQ3	-	Uncharacterized protein	Solanum lycopersicum (Tomato) (Lycopersicon esculentum)	-	nucleus organization [GO:0006997]	nucleus [GO:0005634]	nucleus [GO:0005634]; nucleus organization [GO:0006997]	-	GO:0005634; GO:0006997	-	-	-	-
XLOC_011156	XLOC_011156	Solyc12g042990.2	12:59517946-59526943	OHr	12Hr	OK	11.075	53.4186	2.27004	2.50289	0.0008	0.0221503	yes	A0A3Q7JW38	-	Btz domain-containing protein	Solanum lycopersicum (Tomato) (Lycopersicon esculentum)	-	mRNA processing [GO:0006397]; mRNA transport [GO:0051028]; nuclear-transcribed mRNA catabolic process, nonsense-mediated decay [GO:0000184]; regulation of translation [GO:0006417]; RNA splicing [GO:0008380]	cytoplasm [GO:0005737]; nucleus [GO:0005634]	cytoplasm [GO:0005737]; nucleus [GO:0005634]; RNA binding [GO:0003723]; mRNA processing [GO:0006397]; mRNA transport [GO:0051028]; nuclear-transcribed mRNA catabolic process, nonsense-mediated decay [GO:0000184]; regulation of translation [GO:0006417]; RNA splicing [GO:0008380]	RNA binding [GO:0003723]	GO:0000184; GO:0003723; GO:0005634; GO:0005737; GO:0006397; GO:0006417; GO:0008380; GO:0051028	-	-	-	-
XLOC_014243	XLOC_014243	Solyc02g080050.2	2:44908345-44957593	OHr	12Hr	OK	0.860248	4.09652	2.25158	2.99777	5e-05	0.00278654	yes	A0A3Q7F6U5	-	Uncharacterized protein	Solanum lycopersicum (Tomato) (Lycopersicon esculentum)	-	phosphorylation [GO:0016310]	integral component of membrane [GO:0016021]	integral component of membrane [GO:0016021]; ATP binding [GO:0005524]; kinase activity [GO:0016301]; protein kinase activity [GO:0004672]; phosphorylation [GO:0016310]	ATP binding [GO:0005524]; kinase activity [GO:0016301]; protein kinase activity [GO:0004672]	GO:0004672; GO:0005524; GO:0016021; GO:0016301; GO:0016310	-	-	-	-
XLOC_031233	XLOC_031233	Solyc08g079850.2	8:63404170-63411616	OHr	12Hr	OK	1.57399	7.42296	2.23757	2.54985	0.00245	0.0475453	yes	A0A3Q7HVI0	-	Uncharacterized protein	Solanum lycopersicum (Tomato) (Lycopersicon esculentum)	-	protein processing [GO:0016485]	membrane [GO:0016020]	membrane [GO:0016020]; serine-type endopeptidase activity [GO:0004252]; protein processing [GO:0016485]	serine-type endopeptidase activity [GO:0004252]	GO:0004252; GO:0016020; GO:0016485	-	-	-	-
XLOC_003683	XLOC_003683	Solyc01g100110.3	1:90074952-90079225	OHr	12Hr	OK	16.7101	78.7528	2.23661	2.87917	0.0005	0.0156649	yes	A0A3Q7ENT9	-	PPM-type phosphatase domain-containing protein	Solanum lycopersicum (Tomato) (Lycopersicon esculentum)	-	-	-	protein serine/threonine phosphatase activity [GO:0004722]	protein serine/threonine phosphatase activity [GO:0004722]	GO:0004722	-	-	-	-
XLOC_031047	XLOC_031047	Solyc08g075920.3	8:60110544-60120036	OHr	12Hr	OK	2.31998	10.899	2.23202	2.48121	0.0026	0.0493546	yes	A0A3Q7IME2	-	Uncharacterized protein	Solanum lycopersicum (Tomato) (Lycopersicon esculentum)	-	-	-	-	-	-	-	-	-	-
XLOC_023914	XLOC_023914	Solyc06g036210.1	6:25778462-25779370	OHr	12Hr	OK	27.9785	130.849	2.22552	2.48675	0.00165	0.0368295	yes	K4C4Y9	-	Uncharacterized protein	Solanum lycopersicum (Tomato) (Lycopersicon esculentum)	-	-	-	-	-	-	-	-	-	-
XLOC_024896	XLOC_024896	Solyc06g082155.1	6:48106213-48111832	OHr	12Hr	OK	57.7536	269.886	2.22437	3.21422	0.00025	0.00919027	yes	A0A3Q7H1W0	-	Uncharacterized protein	Solanum lycopersicum (Tomato) (Lycopersicon esculentum)	-	fructose 2,6-bisphosphate metabolic process [GO:0006003]	cytosol [GO:0005829]	cytosol [GO:0005829]; 6-phosphofructo-2-kinase activity [GO:0003873]; ATP binding [GO:0005524]; fructose-2,6-bisphosphate 2-phosphatase activity [GO:0004331]; fructose 2,6-bisphosphate metabolic process [GO:0006003]	6-phosphofructo-2-kinase activity [GO:0003873]; ATP binding [GO:0005524]; fructose-2,6-bisphosphate 2-phosphatase activity [GO:0004331]	GO:0003873; GO:0004331; GO:0005524; GO:0005829; GO:0006003	-	-	-	-
XLOC_033862	XLOC_033862	Solyc09g097870.3	9:72361082-72364671	OHr	12Hr	OK	26.0992	121.947	2.22417	2.96845	0.00015	0.00618057	yes	A0A3Q7I8U4	-	BHLH domain-containing protein	Solanum lycopersicum (Tomato) (Lycopersicon esculentum)	-	-	nucleus [GO:0005634]	nucleus [GO:0005634]; DNA-binding transcription factor activity [GO:0003700]; protein dimerization activity [GO:0046983]	DNA-binding transcription factor activity [GO:0003700]; protein dimerization activity [GO:0046983]	GO:0003700; GO:0005634; GO:0046983	-	-	-	-
XLOC_027908	XLOC_027908	Solyc07g009350.3	7:4389442-4407553	OHr	12Hr	OK	4.97207	23.1601	2.21972	2.99631	0.0002	0.00764308	yes	A0A3Q7H8I8	-	Uncharacterized protein	Solanum lycopersicum (Tomato) (Lycopersicon esculentum)	-	maturation of SSU-rRNA from tricistronic rRNA transcript (SSU-rRNA, 5.8S rRNA, LSU-rRNA) [GO:0000462]	nucleolus [GO:0005730]; small-subunit processome [GO:0032040]	nucleolus [GO:0005730]; small-subunit processome [GO:0032040]; rRNA binding [GO:0019843]; U3 snoRNA binding [GO:0034511]; maturation of SSU-rRNA from tricistronic rRNA transcript (SSU-rRNA, 5.8S rRNA, LSU-rRNA) [GO:0000462]	rRNA binding [GO:0019843]; U3 snoRNA binding [GO:0034511]	GO:0000462; GO:0005730; GO:0019843; GO:0032040; GO:0034511	-	-	-	-
XLOC_023553	XLOC_023553	Solyc06g005170.3	6:191875-195121	OHr	12Hr	OK	4.53789	21.134	2.21947	2.64467	0.0005	0.0156649	yes	Q84MI4	MPK3 543880 MAPK3	Mitogen-activated protein kinase (EC 2.7.11.24)	Solanum lycopersicum (Tomato) (Lycopersicon esculentum)	-	defense response to bacterium [GO:0042742]; defense response to fungus [GO:0050832]; intracellular signal transduction [GO:0035556]; positive regulation of response to salt stress [GO:1901002]; regulation of gene expression [GO:0010468]; response to cold [GO:0009409]; response to water deprivation [GO:0009414]	cytoplasm [GO:0005737]; nucleus [GO:0005634]	cytoplasm [GO:0005737]; nucleus [GO:0005634]; ATP binding [GO:0005524]; MAP kinase activity [GO:0004707]; defense response to bacterium [GO:0042742]; defense response to fungus [GO:0050832]; intracellular signal transduction [GO:0035556]; positive regulation of response to salt stress [GO:1901002]; regulation of gene expression [GO:0010468]; response to cold [GO:0009409]; response to water depriv…	ATP binding [GO:0005524]; MAP kinase activity [GO:0004707]	GO:0004707; GO:0005524; GO:0005634; GO:0005737; GO:0009409; GO:0009414; GO:0010468; GO:0035556; GO:0042742; GO:0050832; GO:1901002	-	sly:543880;	K20536;	MAPK signaling pathway - plant; Plant-pathogen interaction;
XLOC_033455	XLOC_033455	Solyc09g065850.3	9:64344638-64349696	OHr	12Hr	OK	9.72306	45.0671	2.21259	2.57534	0.0005	0.0156649	yes	A0A3Q7I666	-	Auxin-responsive protein	Solanum lycopersicum (Tomato) (Lycopersicon esculentum)	-	auxin-activated signaling pathway [GO:0009734]; regulation of transcription, DNA-templated [GO:0006355]	nucleus [GO:0005634]	nucleus [GO:0005634]; auxin-activated signaling pathway [GO:0009734]; regulation of transcription, DNA-templated [GO:0006355]	-	GO:0005634; GO:0006355; GO:0009734	-	-	-	-
XLOC_023595	XLOC_023595	Solyc06g006080.3	6:1105995-1111283	OHr	12Hr	OK	24.3397	112.752	2.21177	2.86093	0.00045	0.0145709	yes	A0A3Q7GP23	101264726	ThiC-associated domain-containing protein	Solanum lycopersicum (Tomato) (Lycopersicon esculentum)	-	thiamine biosynthetic process [GO:0009228]	-	4 iron, 4 sulfur cluster binding [GO:0051539]; carbon-carbon lyase activity [GO:0016830]; metal ion binding [GO:0046872]; thiamine biosynthetic process [GO:0009228]	4 iron, 4 sulfur cluster binding [GO:0051539]; carbon-carbon lyase activity [GO:0016830]; metal ion binding [GO:0046872]	GO:0009228; GO:0016830; GO:0046872; GO:0051539	-	sly:101264726;	K03147;	Metabolic pathways; Thiamine metabolism;
XLOC_007013	XLOC_007013	Solyc11g010625.1	11:3691256-3694275	OHr	12Hr	OK	17.701	81.9831	2.2115	3.31159	5e-05	0.00278654	yes	A0A3Q7JIY5	-	Uncharacterized protein	Solanum lycopersicum (Tomato) (Lycopersicon esculentum)	-	-	-	-	-	-	-	-	-	-
XLOC_022479	XLOC_022479	Solyc05g009730.1	5:3944213-3944453	OHr	12Hr	OK	163.704	757.357	2.20988	2.73989	0.00055	0.0168667	yes	A0A3Q7H759	-	Uncharacterized protein	Solanum lycopersicum (Tomato) (Lycopersicon esculentum)	-	-	-	-	-	-	-	-	-	-
XLOC_025568	XLOC_025568	Solyc06g053710.3	6:36644372-36648947	OHr	12Hr	OK	4.2115	19.478	2.20944	3.00883	5e-05	0.00278654	yes	Q9XET8	ETR4 543588	Ethylene receptor	Solanum lycopersicum (Tomato) (Lycopersicon esculentum)	-	-	endoplasmic reticulum membrane [GO:0005789]; integral component of membrane [GO:0016021]	endoplasmic reticulum membrane [GO:0005789]; integral component of membrane [GO:0016021]; ATP binding [GO:0005524]; ethylene binding [GO:0051740]; ethylene receptor activity [GO:0038199]; metal ion binding [GO:0046872]; phosphorelay sensor kinase activity [GO:0000155]	ATP binding [GO:0005524]; ethylene binding [GO:0051740]; ethylene receptor activity [GO:0038199]; metal ion binding [GO:0046872]; phosphorelay sensor kinase activity [GO:0000155]	GO:0000155; GO:0005524; GO:0005789; GO:0016021; GO:0038199; GO:0046872; GO:0051740	-	sly:543588;	K14509;	MAPK signaling pathway - plant; Plant hormone signal transduction;
XLOC_025568	XLOC_025568	Solyc06g053715.1	6:36644372-36648947	OHr	12Hr	OK	4.2115	19.478	2.20944	3.00883	5e-05	0.00278654	yes	A0A3Q7GTW4	-	Uncharacterized protein	Solanum lycopersicum (Tomato) (Lycopersicon esculentum)	-	-	-	-	-	-	-	-	-	-
XLOC_001559	XLOC_001559	Solyc01g100850.3	1:90637343-90640833	OHr	12Hr	OK	15.0869	69.6967	2.2078	3.31461	5e-05	0.00278654	yes	A0A3Q7ENV7	101256419	ABC transporter domain-containing protein	Solanum lycopersicum (Tomato) (Lycopersicon esculentum)	-	-	-	ATP binding [GO:0005524]; ATPase activity [GO:0016887]	ATPase activity [GO:0016887]; ATP binding [GO:0005524]	GO:0005524; GO:0016887	-	sly:101256419;	K12608;	RNA degradation;
XLOC_003486	XLOC_003486	Solyc01g095630.3	1:86714901-86717110	OHr	12Hr	OK	12.074	55.772	2.20763	2.85654	0.00015	0.00618057	yes	D3YEX5	WRKY3 100736444	WRKY transcription factor	Solanum lycopersicum (Tomato) (Lycopersicon esculentum)	-	-	nucleus [GO:0005634]	nucleus [GO:0005634]; DNA-binding transcription factor activity [GO:0003700]; sequence-specific DNA binding [GO:0043565]; transcription regulatory region sequence-specific DNA binding [GO:0000976]	DNA-binding transcription factor activity [GO:0003700]; sequence-specific DNA binding [GO:0043565]; transcription regulatory region sequence-specific DNA binding [GO:0000976]	GO:0000976; GO:0003700; GO:0005634; GO:0043565	-	sly:100736444;	-	-
XLOC_021725	XLOC_021725	Solyc05g026180.2	5:40028956-40035467	OHr	12Hr	OK	3.46926	15.959	2.20167	2.57306	0.00095	0.0249526	yes	A0A3Q7GJL5	-	NAC domain-containing protein	Solanum lycopersicum (Tomato) (Lycopersicon esculentum)	-	regulation of transcription, DNA-templated [GO:0006355]	nucleus [GO:0005634]	nucleus [GO:0005634]; transcription regulatory region sequence-specific DNA binding [GO:0000976]; regulation of transcription, DNA-templated [GO:0006355]	transcription regulatory region sequence-specific DNA binding [GO:0000976]	GO:0000976; GO:0005634; GO:0006355	-	-	-	-
XLOC_023530	XLOC_023530	Solyc05g056340.3	5:66521163-66536140	OHr	12Hr	OK	24.2884	111.054	2.19292	2.42429	0.00085	0.0230934	yes	A0A3Q7GNE9	101245846	Uncharacterized protein	Solanum lycopersicum (Tomato) (Lycopersicon esculentum)	-	histone deacetylation [GO:0016575]	-	histone deacetylation [GO:0016575]	-	GO:0016575	-	sly:101245846;	-	-
XLOC_006352	XLOC_006352	Solyc10g075040.2	10:58785044-58800445	OHr	12Hr	OK	3.76356	17.1504	2.18807	2.93477	0.0001	0.00457579	yes	A0A3Q7IIJ7	-	Protein kinase domain-containing protein	Solanum lycopersicum (Tomato) (Lycopersicon esculentum)	-	-	-	ATP binding [GO:0005524]; protein kinase activity [GO:0004672]	ATP binding [GO:0005524]; protein kinase activity [GO:0004672]	GO:0004672; GO:0005524	-	-	-	-
XLOC_030239	XLOC_030239	Solyc08g005930.1	8:703074-704235	OHr	12Hr	OK	7.53633	34.3236	2.18727	2.87259	0.0001	0.00457579	yes	A0A3Q7IDT8	-	Uncharacterized protein	Solanum lycopersicum (Tomato) (Lycopersicon esculentum)	-	-	-	-	-	-	-	-	-	-
XLOC_001222	XLOC_001222	Solyc01g094220.3	1:85646764-85657261	OHr	12Hr	OK	19.3264	87.7319	2.18253	3.20304	5e-05	0.00278654	yes	A0A3Q7EL06	-	Uncharacterized protein	Solanum lycopersicum (Tomato) (Lycopersicon esculentum)	-	oxidation-reduction process [GO:0055114]	membrane [GO:0016020]	membrane [GO:0016020]; oxidation-reduction process [GO:0055114]	-	GO:0016020; GO:0055114	-	-	-	-
XLOC_016190	XLOC_016190	Solyc03g114350.1	3:65839738-65840608	OHr	12Hr	OK	10.0995	45.7224	2.17862	2.92125	0.0002	0.00764308	yes	A0A3Q7FRB7	101245934	Uncharacterized protein	Solanum lycopersicum (Tomato) (Lycopersicon esculentum)	-	-	-	-	-	-	-	sly:101245934;	-	-
XLOC_020992	XLOC_020992	Solyc04g082270.3	4:66080233-66081829	OHr	12Hr	OK	4.89059	22.1084	2.17651	2.24786	0.0022	0.0444293	yes	A0A3Q7H3V7	-	Uncharacterized protein	Solanum lycopersicum (Tomato) (Lycopersicon esculentum)	-	-	-	-	-	-	-	sly:101254897;	-	-
XLOC_023473	XLOC_023473	Solyc05g055400.3	5:65904272-65906754	OHr	12Hr	OK	9.07423	41.0034	2.1759	3.03431	5e-05	0.00278654	yes	A0A3Q7GL69	101267893	Uncharacterized protein	Solanum lycopersicum (Tomato) (Lycopersicon esculentum)	-	-	integral component of membrane [GO:0016021]	integral component of membrane [GO:0016021]; heme binding [GO:0020037]; iron ion binding [GO:0005506]; monooxygenase activity [GO:0004497]; oxidoreductase activity, acting on paired donors, with incorporation or reduction of molecular oxygen [GO:0016705]	heme binding [GO:0020037]; iron ion binding [GO:0005506]; monooxygenase activity [GO:0004497]; oxidoreductase activity, acting on paired donors, with incorporation or reduction of molecular oxygen [GO:0016705]	GO:0004497; GO:0005506; GO:0016021; GO:0016705; GO:0020037	-	sly:101267893;	K21995;	Cutin, suberine and wax biosynthesis;
XLOC_016628	XLOC_016628	Solyc03g005320.3	3:181882-185471	OHr	12Hr	OK	5.49121	24.7868	2.17438	2.74896	0.0014	0.0325009	yes	A0A3Q7FEU7	-	3-ketoacyl-CoA synthase (EC 2.3.1.-)	Solanum lycopersicum (Tomato) (Lycopersicon esculentum)	PATHWAY: Lipid metabolism; fatty acid biosynthesis. {ECO:0000256|ARBA:ARBA00005194, ECO:0000256|PIRNR:PIRNR036417}.	fatty acid biosynthetic process [GO:0006633]	integral component of membrane [GO:0016021]	integral component of membrane [GO:0016021]; 3-oxo-arachidoyl-CoA synthase activity [GO:0102336]; 3-oxo-cerotoyl-CoA synthase activity [GO:0102337]; 3-oxo-lignoceronyl-CoA synthase activity [GO:0102338]; very-long-chain 3-ketoacyl-CoA synthase activity [GO:0102756]; fatty acid biosynthetic process [GO:0006633]	3-oxo-arachidoyl-CoA synthase activity [GO:0102336]; 3-oxo-cerotoyl-CoA synthase activity [GO:0102337]; 3-oxo-lignoceronyl-CoA synthase activity [GO:0102338]; very-long-chain 3-ketoacyl-CoA synthase activity [GO:0102756]	GO:0006633; GO:0016021; GO:0102336; GO:0102337; GO:0102338; GO:0102756	UPA00094	-	-	-
XLOC_012373	XLOC_012373	Solyc02g077330.3	2:42870287-42873734	OHr	12Hr	OK	27.9006	125.351	2.1676	2.91632	5e-05	0.00278654	yes	A0A3Q7F5B6	101244636	Lipase_GDSL domain-containing protein	Solanum lycopersicum (Tomato) (Lycopersicon esculentum)	-	-	-	hydrolase activity, acting on ester bonds [GO:0016788]	hydrolase activity, acting on ester bonds [GO:0016788]	GO:0016788	-	sly:101244636;	-	-
XLOC_031094	XLOC_031094	Solyc08g076720.3	8:60781628-60791394	OHr	12Hr	OK	2.60388	11.6884	2.16635	2.84079	0.00075	0.0211705	yes	-	-	-	-	-	-	-	-	-	-	-	-	-	-
XLOC_013802	XLOC_013802	Solyc02g067340.3	2:38108284-38111481	OHr	12Hr	OK	7.16032	32.1239	2.16555	2.63772	0.00065	0.0191239	yes	A0A3Q7F0T3	544119	Uncharacterized protein	Solanum lycopersicum (Tomato) (Lycopersicon esculentum)	-	response to auxin [GO:0009733]	nucleus [GO:0005634]	nucleus [GO:0005634]; DNA binding [GO:0003677]; response to auxin [GO:0009733]	DNA binding [GO:0003677]	GO:0003677; GO:0005634; GO:0009733	-	sly:544119;	K09422;	-
XLOC_006676	XLOC_006676	Solyc10g084150.2	10:63928952-63933554	OHr	12Hr	OK	21.3624	95.8383	2.16553	3.14803	5e-05	0.00278654	yes	I0IUQ2	SlLOG6 100874539	Cytokinin riboside 5'-monophosphate phosphoribohydrolase (EC 3.2.2.n1)	Solanum lycopersicum (Tomato) (Lycopersicon esculentum)	-	cytokinin biosynthetic process [GO:0009691]	cytosol [GO:0005829]; nucleus [GO:0005634]	cytosol [GO:0005829]; nucleus [GO:0005634]; hydrolase activity, hydrolyzing N-glycosyl compounds [GO:0016799]; cytokinin biosynthetic process [GO:0009691]	hydrolase activity, hydrolyzing N-glycosyl compounds [GO:0016799]	GO:0005634; GO:0005829; GO:0009691; GO:0016799	-	sly:100874539;	K22522;	-
XLOC_023603	XLOC_023603	Solyc06g007170.3	6:1230004-1241119	OHr	12Hr	OK	6.9541	31.1463	2.16313	2.77444	0.0003	0.0107113	yes	A0A3Q7GP41	-	PMR5N domain-containing protein	Solanum lycopersicum (Tomato) (Lycopersicon esculentum)	-	-	Golgi apparatus [GO:0005794]	Golgi apparatus [GO:0005794]; O-acetyltransferase activity [GO:0016413]	O-acetyltransferase activity [GO:0016413]	GO:0005794; GO:0016413	-	-	-	-
XLOC_010440	XLOC_010440	Solyc12g005950.2	12:575322-588074	OHr	12Hr	OK	13.966	62.2452	2.15604	3.00173	5e-05	0.00278654	yes	A0A3Q7J232	543547	Uncharacterized protein	Solanum lycopersicum (Tomato) (Lycopersicon esculentum)	-	-	-	ubiquitin protein ligase activity [GO:0061630]	ubiquitin protein ligase activity [GO:0061630]	GO:0061630	-	sly:543547;	K10143;	Ubiquitin mediated proteolysis; p53 signaling pathway; Circadian rhythm - plant;
XLOC_016007	XLOC_016007	Solyc03g019800.3	3:62827196-62830428	OHr	12Hr	OK	18.9828	84.5703	2.15546	2.60428	0.00095	0.0249526	yes	A0A3Q7FGW2	-	Uncharacterized protein	Solanum lycopersicum (Tomato) (Lycopersicon esculentum)	-	-	nucleus [GO:0005634]	nucleus [GO:0005634]	-	GO:0005634	-	-	-	-
XLOC_011503	XLOC_011503	Solyc12g098465.1	12:66946280-66954553	OHr	12Hr	OK	10.4793	46.566	2.15174	2.82044	0.00015	0.00618057	yes	A0A3Q7JE96	-	Uncharacterized protein	Solanum lycopersicum (Tomato) (Lycopersicon esculentum)	-	-	-	-	-	-	-	-	-	-
XLOC_032831	XLOC_032831	Solyc09g009890.3	9:3372443-3376602	OHr	12Hr	OK	24.2677	107.784	2.15103	3.08878	0.00015	0.00618057	yes	A0A3Q7HZC9	-	Uncharacterized protein	Solanum lycopersicum (Tomato) (Lycopersicon esculentum)	-	-	-	RNA binding [GO:0003723]	RNA binding [GO:0003723]	GO:0003723	-	-	-	-
XLOC_025947	XLOC_025947	Solyc06g068980.3	6:42906669-42912361	OHr	12Hr	OK	10.0466	44.586	2.14988	3.04863	5e-05	0.00278654	yes	A0A3Q7GY14	-	Protein kinase domain-containing protein	Solanum lycopersicum (Tomato) (Lycopersicon esculentum)	-	-	-	ATP binding [GO:0005524]; protein kinase activity [GO:0004672]; protein serine/threonine kinase activity [GO:0004674]	ATP binding [GO:0005524]; protein kinase activity [GO:0004672]; protein serine/threonine kinase activity [GO:0004674]	GO:0004672; GO:0004674; GO:0005524	-	-	-	-
XLOC_032187	XLOC_032187	Solyc09g065340.3	9:63644545-63659139	OHr	12Hr	OK	4.83024	21.3278	2.14257	2.62829	0.00075	0.0211705	yes	A0A3Q7I454	101262957	PHD-type domain-containing protein	Solanum lycopersicum (Tomato) (Lycopersicon esculentum)	-	-	-	metal ion binding [GO:0046872]	metal ion binding [GO:0046872]	GO:0046872	-	sly:101262957;	-	-
XLOC_003738	XLOC_003738	Solyc01g102290.3	1:90978523-90980015	OHr	12Hr	OK	20.6776	91.1457	2.1401	2.97566	0.0001	0.00457579	yes	A0A3Q7F9A1	101267065	Uncharacterized protein	Solanum lycopersicum (Tomato) (Lycopersicon esculentum)	-	-	integral component of membrane [GO:0016021]	integral component of membrane [GO:0016021]	-	GO:0016021	-	sly:101267065;	-	-
XLOC_002956	XLOC_002956	Solyc01g066880.3	1:74935807-74937288	OHr	12Hr	OK	81.4914	358.99	2.13923	2.8901	0.0003	0.0107113	yes	A0A3Q7EZF0	101253123	HMA domain-containing protein	Solanum lycopersicum (Tomato) (Lycopersicon esculentum)	-	metal ion transport [GO:0030001]	-	metal ion binding [GO:0046872]; metal ion transport [GO:0030001]	metal ion binding [GO:0046872]	GO:0030001; GO:0046872	-	sly:101253123;	-	-
XLOC_029669	XLOC_029669	Solyc08g067940.3	8:57065539-57067468	OHr	12Hr	OK	48.3074	212.047	2.13407	2.45265	0.00205	0.0423342	yes	A0A3Q7HRT6	-	Uncharacterized protein	Solanum lycopersicum (Tomato) (Lycopersicon esculentum)	-	-	-	-	-	-	-	-	-	-
XLOC_001523	XLOC_001523	Solyc01g100130.3	1:90101486-90109257	OHr	12Hr	OK	7.39026	32.3045	2.12804	2.74132	0.00025	0.00919027	yes	A0A3Q7ENI7	101264764	Uncharacterized protein	Solanum lycopersicum (Tomato) (Lycopersicon esculentum)	-	-	-	metal ion binding [GO:0046872]	metal ion binding [GO:0046872]	GO:0046872	-	sly:101264764;	-	-
XLOC_027788	XLOC_027788	Solyc07g007270.3	7:1996020-1997320	OHr	12Hr	OK	13.1322	57.3811	2.12747	2.57401	0.0011	0.0276399	yes	A0A3Q7I0I2	101253390	Uncharacterized protein	Solanum lycopersicum (Tomato) (Lycopersicon esculentum)	-	-	-	growth factor activity [GO:0008083]	growth factor activity [GO:0008083]	GO:0008083	-	sly:101253390;	-	-
XLOC_001937	XLOC_001937	Solyc01g109655.1	1:96475058-96485213	OHr	12Hr	OK	89.9709	391.955	2.12316	3.18331	0.0001	0.00457579	yes	A0A3Q7ETE6	-	RRM domain-containing protein	Solanum lycopersicum (Tomato) (Lycopersicon esculentum)	-	-	nucleus [GO:0005634]	nucleus [GO:0005634]; RNA binding [GO:0003723]	RNA binding [GO:0003723]	GO:0003723; GO:0005634	-	-	-	-
XLOC_019595	XLOC_019595	Solyc04g081030.3	4:65177992-65188953	OHr	12Hr	OK	5.47965	23.8564	2.12222	2.42948	0.00175	0.0385177	yes	A0A3Q7G7S8	101251881	Uncharacterized protein	Solanum lycopersicum (Tomato) (Lycopersicon esculentum)	-	ribosomal small subunit biogenesis [GO:0042274]; ribosomal small subunit export from nucleus [GO:0000056]	cytosol [GO:0005829]; nucleus [GO:0005634]; preribosome, small subunit precursor [GO:0030688]	cytosol [GO:0005829]; nucleus [GO:0005634]; preribosome, small subunit precursor [GO:0030688]; ribosomal small subunit biogenesis [GO:0042274]; ribosomal small subunit export from nucleus [GO:0000056]	-	GO:0000056; GO:0005634; GO:0005829; GO:0030688; GO:0042274	-	sly:101251881;	K14798;	-
XLOC_029752	XLOC_029752	Solyc08g074570.1	8:58801209-58805322	OHr	12Hr	OK	17.3206	75.1993	2.11823	2.1746	0.00215	0.0435713	yes	A0A3Q7HSM9	101268600	G-patch domain-containing protein	Solanum lycopersicum (Tomato) (Lycopersicon esculentum)	-	-	nucleus [GO:0005634]	nucleus [GO:0005634]; nucleic acid binding [GO:0003676]	nucleic acid binding [GO:0003676]	GO:0003676; GO:0005634	-	sly:101268600;	K13101;	-
XLOC_016833	XLOC_016833	Solyc03g031600.3	3:4112338-4118012	OHr	12Hr	OK	10.1702	44.037	2.11436	2.81949	0.00045	0.0145709	yes	A0A3Q7FF85	101252154	Uncharacterized protein	Solanum lycopersicum (Tomato) (Lycopersicon esculentum)	-	-	cytoplasm [GO:0005737]; integral component of membrane [GO:0016021]	cytoplasm [GO:0005737]; integral component of membrane [GO:0016021]	-	GO:0005737; GO:0016021	-	-	-	-
XLOC_004018	XLOC_004018	Solyc01g107980.3	1:95256402-95257650	OHr	12Hr	OK	7.82851	33.8303	2.11151	2.85768	0.00025	0.00919027	yes	A0A3Q7ESC2	101261465	RING-type E3 ubiquitin transferase (EC 2.3.2.27)	Solanum lycopersicum (Tomato) (Lycopersicon esculentum)	PATHWAY: Protein modification; protein ubiquitination. {ECO:0000256|ARBA:ARBA00004906}.	-	-	ubiquitin-protein transferase activity [GO:0004842]	ubiquitin-protein transferase activity [GO:0004842]	GO:0004842	UPA00143	sly:101261465;	-	-
XLOC_005509	XLOC_005509	Solyc10g005400.3	10:297316-308940	OHr	12Hr	OK	22.7421	98.0645	2.10837	2.86032	0.0001	0.00457579	yes	A0A3Q7I9K4	-	Inositol oxygenase (EC 1.13.99.1)	Solanum lycopersicum (Tomato) (Lycopersicon esculentum)	PATHWAY: Polyol metabolism; myo-inositol degradation into D-glucuronate; D-glucuronate from myo-inositol: step 1/1. {ECO:0000256|ARBA:ARBA00005167}.	inositol catabolic process [GO:0019310]; L-ascorbic acid biosynthetic process [GO:0019853]	cytoplasm [GO:0005737]	cytoplasm [GO:0005737]; inositol oxygenase activity [GO:0050113]; iron ion binding [GO:0005506]; magnesium ion binding [GO:0000287]; terpene synthase activity [GO:0010333]; inositol catabolic process [GO:0019310]; L-ascorbic acid biosynthetic process [GO:0019853]	inositol oxygenase activity [GO:0050113]; iron ion binding [GO:0005506]; magnesium ion binding [GO:0000287]; terpene synthase activity [GO:0010333]	GO:0000287; GO:0005506; GO:0005737; GO:0010333; GO:0019310; GO:0019853; GO:0050113	UPA00111;UER00527	-	-	-
XLOC_010103	XLOC_010103	Solyc12g087830.2	12:64305915-64318169	OHr	12Hr	OK	3.71934	15.9515	2.10057	2.22069	0.00235	0.0462761	yes	A0A3Q7JXP0	101247413	Uncharacterized protein	Solanum lycopersicum (Tomato) (Lycopersicon esculentum)	-	positive regulation of transcription by RNA polymerase II [GO:0045944]	nucleus [GO:0005634]	nucleus [GO:0005634]; DNA-binding transcription factor activity [GO:0003700]; protein dimerization activity [GO:0046983]; RNA polymerase II transcription regulatory region sequence-specific DNA binding [GO:0000977]; positive regulation of transcription by RNA polymerase II [GO:0045944]	DNA-binding transcription factor activity [GO:0003700]; protein dimerization activity [GO:0046983]; RNA polymerase II transcription regulatory region sequence-specific DNA binding [GO:0000977]	GO:0000977; GO:0003700; GO:0005634; GO:0045944; GO:0046983	-	sly:101247413;	K09264;	-
XLOC_008072	XLOC_008072	Solyc11g007540.2	11:1793419-1795404	OHr	12Hr	OK	7.3748	31.3925	2.08975	2.91509	0.0002	0.00764308	yes	A0A3Q7IPR0	101250470	Uncharacterized protein	Solanum lycopersicum (Tomato) (Lycopersicon esculentum)	-	-	integral component of membrane [GO:0016021]	integral component of membrane [GO:0016021]; heme binding [GO:0020037]; iron ion binding [GO:0005506]; monooxygenase activity [GO:0004497]; oxidoreductase activity, acting on paired donors, with incorporation or reduction of molecular oxygen [GO:0016705]	heme binding [GO:0020037]; iron ion binding [GO:0005506]; monooxygenase activity [GO:0004497]; oxidoreductase activity, acting on paired donors, with incorporation or reduction of molecular oxygen [GO:0016705]	GO:0004497; GO:0005506; GO:0016021; GO:0016705; GO:0020037	-	sly:101250470;	K21995;	Cutin, suberine and wax biosynthesis;
XLOC_014097	XLOC_014097	Solyc02g076900.3	2:42578865-42582188	OHr	12Hr	OK	12.8792	54.7072	2.08669	2.37701	0.0019	0.041091	yes	A0A3Q7F3Q5	-	Uncharacterized protein	Solanum lycopersicum (Tomato) (Lycopersicon esculentum)	-	protein dephosphorylation [GO:0006470]	-	protein tyrosine/serine/threonine phosphatase activity [GO:0008138]; protein dephosphorylation [GO:0006470]	protein tyrosine/serine/threonine phosphatase activity [GO:0008138]	GO:0006470; GO:0008138	-	sly:101256446;	K14819;	-
XLOC_016470	XLOC_016470	Solyc03g120020.3	3:70017909-70024239	OHr	12Hr	OK	10.748	45.6419	2.08629	2.39939	0.002	0.0423342	yes	A0A3Q7GK56	-	Uncharacterized protein	Solanum lycopersicum (Tomato) (Lycopersicon esculentum)	-	borate transport [GO:0046713]	integral component of membrane [GO:0016021]	integral component of membrane [GO:0016021]; borate efflux transmembrane transporter activity [GO:0080139]; inorganic anion exchanger activity [GO:0005452]; borate transport [GO:0046713]	borate efflux transmembrane transporter activity [GO:0080139]; inorganic anion exchanger activity [GO:0005452]	GO:0005452; GO:0016021; GO:0046713; GO:0080139	-	sly:101253069;	K24194;	-
XLOC_004246	XLOC_004246	Solyc10g005130.3	10:111694-125349	OHr	12Hr	OK	6.17837	26.2011	2.08433	2.60187	0.00075	0.0211705	yes	A0A3Q7IAJ7	-	Uncharacterized protein	Solanum lycopersicum (Tomato) (Lycopersicon esculentum)	-	production of siRNA involved in RNA interference [GO:0030422]	cytoplasm [GO:0005737]; nucleus [GO:0005634]	cytoplasm [GO:0005737]; nucleus [GO:0005634]; ATP binding [GO:0005524]; DNA binding [GO:0003677]; helicase activity [GO:0004386]; ribonuclease III activity [GO:0004525]; RNA binding [GO:0003723]; production of siRNA involved in RNA interference [GO:0030422]	ATP binding [GO:0005524]; DNA binding [GO:0003677]; helicase activity [GO:0004386]; ribonuclease III activity [GO:0004525]; RNA binding [GO:0003723]	GO:0003677; GO:0003723; GO:0004386; GO:0004525; GO:0005524; GO:0005634; GO:0005737; GO:0030422	-	-	-	-
XLOC_004022	XLOC_004022	Solyc01g108030.3	1:95295771-95301076	OHr	12Hr	OK	5.94286	25.1918	2.08373	2.60938	0.0005	0.0156649	yes	A0A3Q7ESD1	101262668	Uncharacterized protein	Solanum lycopersicum (Tomato) (Lycopersicon esculentum)	-	leucine catabolic process [GO:0006552]	chloroplast [GO:0009507]; methylcrotonoyl-CoA carboxylase complex [GO:1905202]; mitochondrion [GO:0005739]	chloroplast [GO:0009507]; methylcrotonoyl-CoA carboxylase complex [GO:1905202]; mitochondrion [GO:0005739]; ATP binding [GO:0005524]; ligase activity [GO:0016874]; leucine catabolic process [GO:0006552]	ATP binding [GO:0005524]; ligase activity [GO:0016874]	GO:0005524; GO:0005739; GO:0006552; GO:0009507; GO:0016874; GO:1905202	-	sly:101262668;	K01969;	Metabolic pathways; Valine, leucine and isoleucine degradation;
XLOC_013071	XLOC_013071	Solyc02g091500.1	2:53417351-53417822	OHr	12Hr	OK	18.1802	77.0108	2.08269	2.79084	0.001	0.0260299	yes	A0A3Q7FYM8	101256237	Uncharacterized protein	Solanum lycopersicum (Tomato) (Lycopersicon esculentum)	-	-	-	calcium ion binding [GO:0005509]	calcium ion binding [GO:0005509]	GO:0005509	-	sly:101256237;	K13448;	Plant-pathogen interaction;
XLOC_031812	XLOC_031812	Solyc09g018010.3	9:12597597-12606262	OHr	12Hr	OK	109.794	464.265	2.08015	2.69422	0.0001	0.00457579	yes	A0A3Q7HZ96	-	Non-specific lipid-transfer protein	Solanum lycopersicum (Tomato) (Lycopersicon esculentum)	-	lipid transport [GO:0006869]	membrane [GO:0016020]	membrane [GO:0016020]; lipid binding [GO:0008289]; lipid transport [GO:0006869]	lipid binding [GO:0008289]	GO:0006869; GO:0008289; GO:0016020	-	sly:101257400;	-	-
XLOC_022607	XLOC_022607	Solyc05g013150.3	5:6229737-6238941	OHr	12Hr	OK	18.2444	76.653	2.07089	2.70125	0.0003	0.0107113	yes	A0A3Q7GCT3	-	SET domain-containing protein	Solanum lycopersicum (Tomato) (Lycopersicon esculentum)	-	peptidyl-lysine monomethylation [GO:0018026]	chloroplast [GO:0009507]	chloroplast [GO:0009507]; [ribulose-bisphosphate carboxylase]-lysine N-methyltransferase activity [GO:0030785]; protein-lysine N-methyltransferase activity [GO:0016279]; peptidyl-lysine monomethylation [GO:0018026]	[ribulose-bisphosphate carboxylase]-lysine N-methyltransferase activity [GO:0030785]; protein-lysine N-methyltransferase activity [GO:0016279]	GO:0009507; GO:0016279; GO:0018026; GO:0030785	-	-	-	-
XLOC_006545	XLOC_006545	Solyc10g080530.2	10:61899523-61902087	OHr	12Hr	OK	27.413	114.946	2.06802	2.86656	0.0001	0.00457579	yes	A0A3Q7IL30	101263858	WRC domain-containing protein	Solanum lycopersicum (Tomato) (Lycopersicon esculentum)	-	developmental process [GO:0032502]; transcription, DNA-templated [GO:0006351]	nucleus [GO:0005634]	nucleus [GO:0005634]; developmental process [GO:0032502]; transcription, DNA-templated [GO:0006351]	-	GO:0005634; GO:0006351; GO:0032502	-	sly:101263858;	-	-
XLOC_033832	XLOC_033832	Solyc09g092130.3	9:71744738-71752949	OHr	12Hr	OK	13.3405	55.8768	2.06644	2.85567	0.0002	0.00764308	yes	H9BYP6	101055573	Sucrose-phosphate synthase (EC 2.4.1.14)	Solanum lycopersicum (Tomato) (Lycopersicon esculentum)	PATHWAY: Glycan biosynthesis; sucrose biosynthesis; sucrose from D-fructose 6-phosphate and UDP-alpha-D-glucose: step 1/2. {ECO:0000256|ARBA:ARBA00005027}.	sucrose biosynthetic process [GO:0005986]	-	sucrose synthase activity [GO:0016157]; sucrose-phosphate synthase activity [GO:0046524]; transferase activity, transferring acyl groups [GO:0016746]; sucrose biosynthetic process [GO:0005986]	sucrose-phosphate synthase activity [GO:0046524]; sucrose synthase activity [GO:0016157]; transferase activity, transferring acyl groups [GO:0016746]	GO:0005986; GO:0016157; GO:0016746; GO:0046524	UPA00371;UER00545	sly:101055573;	K00696;	Metabolic pathways; Biosynthesis of secondary metabolites; Starch and sucrose metabolism;
XLOC_027401	XLOC_027401	Solyc07g055810.3	7:63866012-63875874	OHr	12Hr	OK	4.15901	17.3787	2.06301	2.75824	0.00025	0.00919027	yes	A0A3Q7HDK5	101258671	Non-specific serine/threonine protein kinase (EC 2.7.11.1)	Solanum lycopersicum (Tomato) (Lycopersicon esculentum)	-	protein autophosphorylation [GO:0046777]	integral component of membrane [GO:0016021]; plasma membrane [GO:0005886]	integral component of membrane [GO:0016021]; plasma membrane [GO:0005886]; ATP binding [GO:0005524]; protein serine/threonine kinase activity [GO:0004674]; protein autophosphorylation [GO:0046777]	ATP binding [GO:0005524]; protein serine/threonine kinase activity [GO:0004674]	GO:0004674; GO:0005524; GO:0005886; GO:0016021; GO:0046777	-	sly:101258671;	-	-
XLOC_027785	XLOC_027785	Solyc07g007170.3	7:1927232-1928934	OHr	12Hr	OK	14.6286	60.9814	2.05958	2.67975	0.0004	0.0134791	yes	A0A3Q7H6V6	101251003	Uncharacterized protein	Solanum lycopersicum (Tomato) (Lycopersicon esculentum)	-	-	-	-	-	-	-	sly:101251003;	-	-
XLOC_010284	XLOC_010284	Solyc12g098420.2	12:66904750-66919577	OHr	12Hr	OK	17.3276	72.1937	2.0588	2.56475	0.0004	0.0134791	yes	A0A3Q7JD82	-	UBA domain-containing protein	Solanum lycopersicum (Tomato) (Lycopersicon esculentum)	-	actin filament polymerization [GO:0030041]; Arp2/3 complex-mediated actin nucleation [GO:0034314]	Arp2/3 protein complex [GO:0005885]; cytoplasm [GO:0005737]	Arp2/3 protein complex [GO:0005885]; cytoplasm [GO:0005737]; actin filament polymerization [GO:0030041]; Arp2/3 complex-mediated actin nucleation [GO:0034314]	-	GO:0005737; GO:0005885; GO:0030041; GO:0034314	-	-	-	-
XLOC_001938	XLOC_001938	Solyc01g109700.3	1:96509268-96512434	OHr	12Hr	OK	21.5831	89.2655	2.0482	2.96491	0.0001	0.00457579	yes	A0A3Q7EUU6	101252729	BHLH domain-containing protein	Solanum lycopersicum (Tomato) (Lycopersicon esculentum)	-	-	nucleus [GO:0005634]	nucleus [GO:0005634]; DNA-binding transcription factor activity [GO:0003700]; protein dimerization activity [GO:0046983]	DNA-binding transcription factor activity [GO:0003700]; protein dimerization activity [GO:0046983]	GO:0003700; GO:0005634; GO:0046983	-	sly:101252729;	-	-
XLOC_017243	XLOC_017243	Solyc03g065250.3	3:43244894-43248257	OHr	12Hr	OK	63.9175	262.556	2.03834	2.5	0.0017	0.0376555	yes	A0A3Q7FLL6	-	Wax2_C domain-containing protein	Solanum lycopersicum (Tomato) (Lycopersicon esculentum)	-	sterol biosynthetic process [GO:0016126]	endoplasmic reticulum membrane [GO:0005789]; integral component of membrane [GO:0016021]; membrane [GO:0016020]	endoplasmic reticulum membrane [GO:0005789]; integral component of membrane [GO:0016021]; membrane [GO:0016020]; C-4 methylsterol oxidase activity [GO:0000254]; oxidoreductase activity [GO:0016491]; sterol biosynthetic process [GO:0016126]	C-4 methylsterol oxidase activity [GO:0000254]; oxidoreductase activity [GO:0016491]	GO:0000254; GO:0005789; GO:0016020; GO:0016021; GO:0016126; GO:0016491	-	-	-	-
XLOC_033076	XLOC_033076	Solyc09g042260.3	9:22915016-22919182	OHr	12Hr	OK	6.03486	24.7404	2.03548	2.739	0.00025	0.00919027	yes	A0A3Q7IX24	-	Protein kinase domain-containing protein	Solanum lycopersicum (Tomato) (Lycopersicon esculentum)	-	-	-	ATP binding [GO:0005524]; protein kinase activity [GO:0004672]	ATP binding [GO:0005524]; protein kinase activity [GO:0004672]	GO:0004672; GO:0005524	-	sly:101251917;	-	-
XLOC_022746	XLOC_022746	Solyc05g015490.3	5:10702414-10705095	OHr	12Hr	OK	37.0574	151.653	2.03294	2.88601	0.0001	0.00457579	yes	A0A3Q7GHC2	101244954	AAI domain-containing protein	Solanum lycopersicum (Tomato) (Lycopersicon esculentum)	-	-	-	-	-	-	-	sly:101244954;	-	-
XLOC_014809	XLOC_014809	Solyc02g091660.3	2:53536035-53543594	OHr	12Hr	OK	8.43673	34.4819	2.03108	2.87346	5e-05	0.00278654	yes	A0A3Q7FCV7	-	Uncharacterized protein	Solanum lycopersicum (Tomato) (Lycopersicon esculentum)	-	-	-	-	-	-	-	-	-	-
XLOC_023388	XLOC_023388	Solyc05g053890.2	5:64765663-64767343	OHr	12Hr	OK	6.74622	27.5691	2.0309	2.54821	0.00095	0.0249526	yes	A0A3Q7GNH0	-	Glycosyltransferase (EC 2.4.1.-)	Solanum lycopersicum (Tomato) (Lycopersicon esculentum)	-	-	-	UDP-glycosyltransferase activity [GO:0008194]	UDP-glycosyltransferase activity [GO:0008194]	GO:0008194	-	-	-	-
XLOC_014540	XLOC_014540	Solyc02g086360.3	2:49657544-49663563	OHr	12Hr	OK	12.6324	51.3353	2.02282	3.03131	5e-05	0.00278654	yes	A0A3Q7FA45	101261085	PB1 domain-containing protein	Solanum lycopersicum (Tomato) (Lycopersicon esculentum)	-	-	-	-	-	-	-	sly:101261085;	-	-
XLOC_002978	XLOC_002978	Solyc01g067295.1	1:75555546-75556255	OHr	12Hr	OK	99.5561	403.273	2.01817	2.93077	0.00025	0.00919027	yes	A0A3Q7EG84	-	CarbpepA_inh domain-containing protein	Solanum lycopersicum (Tomato) (Lycopersicon esculentum)	-	-	integral component of membrane [GO:0016021]	integral component of membrane [GO:0016021]	-	GO:0016021	-	sly:101247655;	-	-
XLOC_020829	XLOC_020829	Solyc04g079110.1	4:63785120-63786083	OHr	12Hr	OK	11.8828	47.9875	2.01379	2.62076	0.0019	0.041091	yes	A0A3Q7G6S2	101262109	Uncharacterized protein	Solanum lycopersicum (Tomato) (Lycopersicon esculentum)	-	-	plasma membrane [GO:0005886]	plasma membrane [GO:0005886]; kinase inhibitor activity [GO:0019210]	kinase inhibitor activity [GO:0019210]	GO:0005886; GO:0019210	-	sly:101262109;	K14499;	Plant hormone signal transduction;
XLOC_013013	XLOC_013013	Solyc02g090040.2	2:52339152-52349694	OHr	12Hr	OK	2.68982	10.8571	2.01306	2.54424	0.0005	0.0156649	yes	A0A3Q7FC05	-	Uncharacterized protein	Solanum lycopersicum (Tomato) (Lycopersicon esculentum)	-	-	-	-	-	-	-	-	-	-
XLOC_013013	XLOC_013013	Solyc02g090043.1	2:52339152-52349694	OHr	12Hr	OK	2.68982	10.8571	2.01306	2.54424	0.0005	0.0156649	yes	A0A3Q7F9U4	-	Uncharacterized protein	Solanum lycopersicum (Tomato) (Lycopersicon esculentum)	-	-	-	-	-	-	-	-	-	-
XLOC_013013	XLOC_013013	Solyc02g090047.1	2:52339152-52349694	OHr	12Hr	OK	2.68982	10.8571	2.01306	2.54424	0.0005	0.0156649	yes	A0A3Q7FA37	-	Uncharacterized protein	Solanum lycopersicum (Tomato) (Lycopersicon esculentum)	-	-	-	-	-	-	-	-	-	-
XLOC_033789	XLOC_033789	Solyc09g091120.3	9:70941515-70963894	OHr	12Hr	OK	7.68001	30.9352	2.01007	2.66574	0.00035	0.0121231	yes	A0A3Q7I7W6	-	Uncharacterized protein	Solanum lycopersicum (Tomato) (Lycopersicon esculentum)	-	-	-	-	-	-	-	-	-	-
XLOC_022104	XLOC_022104	Solyc05g053660.2	5:64569584-64572477	OHr	12Hr	OK	8.22597	33.0159	2.0049	2.3073	0.0011	0.0276399	yes	A0A3Q7GNC8	101246250	BHLH domain-containing protein	Solanum lycopersicum (Tomato) (Lycopersicon esculentum)	-	positive regulation of transcription, DNA-templated [GO:0045893]; stomatal complex development [GO:0010374]	nucleus [GO:0005634]	nucleus [GO:0005634]; protein dimerization activity [GO:0046983]; positive regulation of transcription, DNA-templated [GO:0045893]; stomatal complex development [GO:0010374]	protein dimerization activity [GO:0046983]	GO:0005634; GO:0010374; GO:0045893; GO:0046983	-	sly:101246250;	-	-
XLOC_024563	XLOC_024563	Solyc06g071140.3	6:43871353-43879093	OHr	12Hr	OK	13.9914	55.9919	2.00068	2.50985	0.0006	0.0178644	yes	A0A3Q7HU69	101248017	Uncharacterized protein	Solanum lycopersicum (Tomato) (Lycopersicon esculentum)	-	mRNA cis splicing, via spliceosome [GO:0045292]	spliceosomal complex [GO:0005681]	spliceosomal complex [GO:0005681]; mRNA cis splicing, via spliceosome [GO:0045292]	-	GO:0005681; GO:0045292	-	sly:101248017;	-	-
XLOC_015064	XLOC_015064	Solyc03g007480.3	3:2052940-2056797	OHr	12Hr	OK	6.22497	24.906	2.00036	2.63269	0.00055	0.0168667	yes	A0A3Q7G2H6	101254872	TH1 domain-containing protein	Solanum lycopersicum (Tomato) (Lycopersicon esculentum)	-	-	myosin complex [GO:0016459]	myosin complex [GO:0016459]; ATP binding [GO:0005524]; motor activity [GO:0003774]	ATP binding [GO:0005524]; motor activity [GO:0003774]	GO:0003774; GO:0005524; GO:0016459	-	sly:101254872;	-	-
XLOC_011281	XLOC_011281	Solyc12g056350.2	12:63255502-63261345	OHr	12Hr	OK	7.91941	31.65	1.99874	2.71891	0.00015	0.00618057	yes	A0A3Q7JBU0	101266005	Uncharacterized protein	Solanum lycopersicum (Tomato) (Lycopersicon esculentum)	-	-	-	-	-	-	-	sly:101266005;	-	-
XLOC_011281	XLOC_011281	Solyc12g056355.1	12:63255502-63261345	OHr	12Hr	OK	7.91941	31.65	1.99874	2.71891	0.00015	0.00618057	yes	A0A3Q7JWX7	-	Uncharacterized protein	Solanum lycopersicum (Tomato) (Lycopersicon esculentum)	-	-	-	-	-	-	-	-	-	-
XLOC_007959	XLOC_007959	Solyc11g005420.2	11:320886-326008	OHr	12Hr	OK	7.24356	28.8339	1.99299	2.67531	0.0004	0.0134791	yes	A0A3Q7INI5	-	Uncharacterized protein	Solanum lycopersicum (Tomato) (Lycopersicon esculentum)	-	-	-	-	-	-	-	sly:101263366;	-	-
XLOC_012992	XLOC_012992	Solyc02g089600.3	2:51997163-52005150	OHr	12Hr	OK	26.2297	104.077	1.98838	2.39768	0.00165	0.0368295	yes	A0A3Q7F9L4	-	RRP7 domain-containing protein	Solanum lycopersicum (Tomato) (Lycopersicon esculentum)	-	ribosomal small subunit assembly [GO:0000028]; rRNA processing [GO:0006364]	CURI complex [GO:0032545]; UTP-C complex [GO:0034456]	CURI complex [GO:0032545]; UTP-C complex [GO:0034456]; ribosomal small subunit assembly [GO:0000028]; rRNA processing [GO:0006364]	-	GO:0000028; GO:0006364; GO:0032545; GO:0034456	-	sly:101268734;	K14545;	Ribosome biogenesis in eukaryotes;
XLOC_012992	XLOC_012992	Solyc02g089605.1	2:51997163-52005150	OHr	12Hr	OK	26.2297	104.077	1.98838	2.39768	0.00165	0.0368295	yes	A0A3Q7F9S7	-	Uncharacterized protein	Solanum lycopersicum (Tomato) (Lycopersicon esculentum)	-	-	-	-	-	-	-	-	-	-
XLOC_032417	XLOC_032417	Solyc09g082980.3	9:69098886-69101164	OHr	12Hr	OK	19.0726	75.4879	1.98474	2.86472	0.0002	0.00764308	yes	A0A3Q7J2G9	101261455	Uncharacterized protein	Solanum lycopersicum (Tomato) (Lycopersicon esculentum)	-	-	-	-	-	-	-	sly:101261455;	-	-
XLOC_006310	XLOC_006310	Solyc10g055810.2	10:57363713-57364923	OHr	12Hr	OK	12.0959	47.804	1.98261	2.53233	0.00135	0.0317214	yes	Q05538	CHI9	Basic 30 kDa endochitinase (EC 3.2.1.14)	Solanum lycopersicum (Tomato) (Lycopersicon esculentum)	-	cell wall macromolecule catabolic process [GO:0016998]; chitin catabolic process [GO:0006032]; defense response to fungus [GO:0050832]; polysaccharide catabolic process [GO:0000272]	cell wall [GO:0005618]; extracellular region [GO:0005576]; vacuole [GO:0005773]	cell wall [GO:0005618]; extracellular region [GO:0005576]; vacuole [GO:0005773]; chitin binding [GO:0008061]; chitinase activity [GO:0004568]; cell wall macromolecule catabolic process [GO:0016998]; chitin catabolic process [GO:0006032]; defense response to fungus [GO:0050832]; polysaccharide catabolic process [GO:0000272]	chitinase activity [GO:0004568]; chitin binding [GO:0008061]	GO:0000272; GO:0004568; GO:0005576; GO:0005618; GO:0005773; GO:0006032; GO:0008061; GO:0016998; GO:0050832	-	sly:544148;	K20547;	Metabolic pathways; Amino sugar and nucleotide sugar metabolism; MAPK signaling pathway - plant;
XLOC_001253	XLOC_001253	Solyc01g094950.3	1:86227744-86230204	OHr	12Hr	OK	66.5376	262.465	1.97988	2.64762	0.0002	0.00764308	yes	A0A3Q7EM08	-	Uncharacterized protein	Solanum lycopersicum (Tomato) (Lycopersicon esculentum)	-	-	integral component of membrane [GO:0016021]	integral component of membrane [GO:0016021]	-	GO:0016021	-	sly:101258899;	-	-
XLOC_027313	XLOC_027313	Solyc07g053740.1	7:62294728-62295406	OHr	12Hr	OK	46.7811	184.526	1.97983	3.28661	0.0005	0.0156649	yes	A0A3Q7HF92	101249381	AP2/ERF domain-containing protein	Solanum lycopersicum (Tomato) (Lycopersicon esculentum)	-	defense response [GO:0006952]	nucleus [GO:0005634]	nucleus [GO:0005634]; DNA binding [GO:0003677]; DNA-binding transcription factor activity [GO:0003700]; defense response [GO:0006952]	DNA binding [GO:0003677]; DNA-binding transcription factor activity [GO:0003700]	GO:0003677; GO:0003700; GO:0005634; GO:0006952	-	sly:101249381;	K09286;	-
XLOC_000898	XLOC_000898	Solyc01g079470.3	1:78377113-78377488	OHr	12Hr	OK	1006.23	3961.33	1.97702	2.42781	0.0008	0.0221503	yes	A0A3Q7EHQ1	101268314	CP12 domain-containing protein	Solanum lycopersicum (Tomato) (Lycopersicon esculentum)	-	negative regulation of reductive pentose-phosphate cycle [GO:0080153]	chloroplast [GO:0009507]	chloroplast [GO:0009507]; negative regulation of reductive pentose-phosphate cycle [GO:0080153]	-	GO:0009507; GO:0080153	-	sly:101268314;	-	-
XLOC_006722	XLOC_006722	Solyc10g085080.2	10:64520118-64521418	OHr	12Hr	OK	26.5083	104.329	1.97662	2.80633	0.0001	0.00457579	yes	A0A3Q7IN08	-	Uncharacterized protein	Solanum lycopersicum (Tomato) (Lycopersicon esculentum)	-	-	chloroplast [GO:0009507]; integral component of membrane [GO:0016021]	chloroplast [GO:0009507]; integral component of membrane [GO:0016021]	-	GO:0009507; GO:0016021	-	sly:101248439;	-	-
XLOC_030680	XLOC_030680	Solyc08g061270.1	8:48516629-48516980	OHr	12Hr	OK	77.408	303.93	1.97319	3.29215	0.0002	0.00764308	yes	A0A3Q7HPJ6	-	Uncharacterized protein	Solanum lycopersicum (Tomato) (Lycopersicon esculentum)	-	-	-	-	-	-	-	-	-	-
XLOC_010338	XLOC_010338	Solyc12g099490.2	12:67602934-67605471	OHr	12Hr	OK	99.9676	391.232	1.96849	2.2527	0.0023	0.0457056	yes	A0A3Q7JDQ2	-	Uncharacterized protein	Solanum lycopersicum (Tomato) (Lycopersicon esculentum)	-	-	nucleolus [GO:0005730]	nucleolus [GO:0005730]	-	GO:0005730	-	sly:543754;	K13120;	-
XLOC_012362	XLOC_012362	Solyc02g077040.3	2:42680236-42687280	OHr	12Hr	OK	4.31831	16.8996	1.96845	2.61511	0.0014	0.0325009	yes	A0A3Q7FQ00	-	Uncharacterized protein	Solanum lycopersicum (Tomato) (Lycopersicon esculentum)	-	proteolysis involved in cellular protein catabolic process [GO:0051603]	extracellular space [GO:0005615]; integral component of membrane [GO:0016021]; lysosome [GO:0005764]	extracellular space [GO:0005615]; integral component of membrane [GO:0016021]; lysosome [GO:0005764]; cysteine-type endopeptidase activity [GO:0004197]; proteolysis involved in cellular protein catabolic process [GO:0051603]	cysteine-type endopeptidase activity [GO:0004197]	GO:0004197; GO:0005615; GO:0005764; GO:0016021; GO:0051603	-	-	-	-
XLOC_013702	XLOC_013702	Solyc02g063450.3	2:36087658-36093959	OHr	12Hr	OK	3.63262	14.1696	1.96372	2.68553	0.0002	0.00764308	yes	A0A3Q7EZ30	-	Uncharacterized protein	Solanum lycopersicum (Tomato) (Lycopersicon esculentum)	-	-	-	-	-	-	-	sly:101249886;	-	-
XLOC_007756	XLOC_007756	Solyc11g068440.2	11:53464356-53470581	OHr	12Hr	OK	6.85432	26.7079	1.96218	2.61775	0.0008	0.0221503	yes	A0A3Q7JPB1	101259605	Uncharacterized protein	Solanum lycopersicum (Tomato) (Lycopersicon esculentum)	-	carbohydrate metabolic process [GO:0005975]; defense response [GO:0006952]	anchored component of plasma membrane [GO:0046658]; integral component of membrane [GO:0016021]	anchored component of plasma membrane [GO:0046658]; integral component of membrane [GO:0016021]; hydrolase activity, hydrolyzing O-glycosyl compounds [GO:0004553]; carbohydrate metabolic process [GO:0005975]; defense response [GO:0006952]	hydrolase activity, hydrolyzing O-glycosyl compounds [GO:0004553]	GO:0004553; GO:0005975; GO:0006952; GO:0016021; GO:0046658	-	sly:101259605;	-	-
XLOC_014646	XLOC_014646	Solyc02g088390.3	2:51122716-51125123	OHr	12Hr	OK	44.5569	173.495	1.96117	2.97842	0.00035	0.0121231	yes	A0A3Q7F968	-	Phytocyanin domain-containing protein	Solanum lycopersicum (Tomato) (Lycopersicon esculentum)	-	-	anchored component of plasma membrane [GO:0046658]	anchored component of plasma membrane [GO:0046658]; electron transfer activity [GO:0009055]	electron transfer activity [GO:0009055]	GO:0009055; GO:0046658	-	sly:101244634;	-	-
XLOC_016052	XLOC_016052	Solyc03g111690.3	3:63827403-63832904	OHr	12Hr	OK	23.9173	93.1253	1.96112	2.87482	5e-05	0.00278654	yes	A0A3Q7FPN1	-	Pectate lyase (EC 4.2.2.2)	Solanum lycopersicum (Tomato) (Lycopersicon esculentum)	PATHWAY: Glycan metabolism; pectin degradation; 2-dehydro-3-deoxy-D-gluconate from pectin: step 2/5. {ECO:0000256|ARBA:ARBA00005220, ECO:0000256|RuleBase:RU361123}.	pectin catabolic process [GO:0045490]	-	metal ion binding [GO:0046872]; pectate lyase activity [GO:0030570]; pectin catabolic process [GO:0045490]	metal ion binding [GO:0046872]; pectate lyase activity [GO:0030570]	GO:0030570; GO:0045490; GO:0046872	UPA00545;UER00824	-	-	-
XLOC_001817	XLOC_001817	Solyc01g107190.3	1:94712829-94714347	OHr	12Hr	OK	12.4729	48.4633	1.95809	2.62364	0.0006	0.0178644	yes	A0A3Q7FCC8	101268035	LOB domain-containing protein	Solanum lycopersicum (Tomato) (Lycopersicon esculentum)	-	regulation of gene expression [GO:0010468]	-	regulation of gene expression [GO:0010468]	-	GO:0010468	-	sly:101268035;	-	-
XLOC_000831	XLOC_000831	Solyc01g067660.3	1:76364202-76367500	OHr	12Hr	OK	33.8391	130.759	1.95015	2.44911	0.0016	0.0362722	yes	Q5NE19	bmy3 543804	Beta-amylase (EC 3.2.1.2)	Solanum lycopersicum (Tomato) (Lycopersicon esculentum)	-	polysaccharide catabolic process [GO:0000272]	-	amylopectin maltohydrolase activity [GO:0102229]; beta-amylase activity [GO:0016161]; polysaccharide catabolic process [GO:0000272]	amylopectin maltohydrolase activity [GO:0102229]; beta-amylase activity [GO:0016161]	GO:0000272; GO:0016161; GO:0102229	-	sly:543804;	-	-
XLOC_026229	XLOC_026229	Solyc06g075610.1	6:47138760-47140632	OHr	12Hr	OK	5.09346	19.6792	1.94995	2.56655	0.0003	0.0107113	yes	A0A3Q7HWV9	101256188	Exocyst subunit Exo70 family protein	Solanum lycopersicum (Tomato) (Lycopersicon esculentum)	-	exocytosis [GO:0006887]; protein transport [GO:0015031]	exocyst [GO:0000145]	exocyst [GO:0000145]; exocytosis [GO:0006887]; protein transport [GO:0015031]	-	GO:0000145; GO:0006887; GO:0015031	-	sly:101256188;	K07195;	-
XLOC_003869	XLOC_003869	Solyc01g104720.3	1:93012627-93013363	OHr	12Hr	OK	59.312	228.296	1.94451	2.76708	0.0002	0.00764308	yes	A0A3Q7EQT5	-	Uncharacterized protein	Solanum lycopersicum (Tomato) (Lycopersicon esculentum)	-	-	-	-	-	-	-	-	-	-
XLOC_003674	XLOC_003674	Solyc01g099970.3	1:89934779-89941739	OHr	12Hr	OK	7.9628	30.5865	1.94155	2.58469	0.0002	0.00764308	yes	A0A3Q7F8D7	-	Uncharacterized protein	Solanum lycopersicum (Tomato) (Lycopersicon esculentum)	-	SCF-dependent proteasomal ubiquitin-dependent protein catabolic process [GO:0031146]; ubiquitin-dependent protein catabolic process [GO:0006511]	SCF ubiquitin ligase complex [GO:0019005]	SCF ubiquitin ligase complex [GO:0019005]; SCF-dependent proteasomal ubiquitin-dependent protein catabolic process [GO:0031146]; ubiquitin-dependent protein catabolic process [GO:0006511]	-	GO:0006511; GO:0019005; GO:0031146	-	sly:101261163;	K10268;	-
XLOC_028824	XLOC_028824	Solyc07g064060.3	7:66478285-66486546	OHr	12Hr	OK	4.79085	18.3826	1.93999	2.73705	0.00015	0.00618057	yes	A0A3Q7HFA0	-	BCAS3 domain-containing protein	Solanum lycopersicum (Tomato) (Lycopersicon esculentum)	-	response to starvation [GO:0042594]	cytoplasm [GO:0005737]	cytoplasm [GO:0005737]; response to starvation [GO:0042594]	-	GO:0005737; GO:0042594	-	-	-	-
XLOC_020638	XLOC_020638	Solyc04g073990.3	4:60102619-60105073	OHr	12Hr	OK	16.9038	64.8477	1.9397	2.91182	0.0001	0.00457579	yes	O81536	AN34 543564	Annexin	Solanum lycopersicum (Tomato) (Lycopersicon esculentum)	-	calcium ion transmembrane transport [GO:0070588]; phloem sucrose unloading [GO:0110128]; primary root development [GO:0080022]; response to abscisic acid [GO:0009737]; response to cadmium ion [GO:0046686]; response to cold [GO:0009409]; response to heat [GO:0009408]; response to salt stress [GO:0009651]; response to water deprivation [GO:0009414]	apoplast [GO:0048046]; cell wall [GO:0005618]; chloroplast stroma [GO:0009570]; cytoplasm [GO:0005737]; cytosol [GO:0005829]; mitochondrion [GO:0005739]; plasma membrane [GO:0005886]; plasmodesma [GO:0009506]; thylakoid [GO:0009579]; vacuolar membrane [GO:0005774]	apoplast [GO:0048046]; cell wall [GO:0005618]; chloroplast stroma [GO:0009570]; cytoplasm [GO:0005737]; cytosol [GO:0005829]; mitochondrion [GO:0005739]; plasma membrane [GO:0005886]; plasmodesma [GO:0009506]; thylakoid [GO:0009579]; vacuolar membrane [GO:0005774]; ATP binding [GO:0005524]; calcium ion binding [GO:0005509]; calcium-dependent phospholipid binding [GO:0005544]; peroxidase activity …	ATP binding [GO:0005524]; calcium-dependent phospholipid binding [GO:0005544]; calcium ion binding [GO:0005509]; peroxidase activity [GO:0004601]; protein homodimerization activity [GO:0042803]; zinc ion binding [GO:0008270]	GO:0004601; GO:0005509; GO:0005524; GO:0005544; GO:0005618; GO:0005737; GO:0005739; GO:0005774; GO:0005829; GO:0005886; GO:0008270; GO:0009408; GO:0009409; GO:0009414; GO:0009506; GO:0009570; GO:0009579; GO:0009651; GO:0009737; GO:0042803; GO:0046686; GO:0048046; GO:0070588; GO:0080022; GO:0110128	-	sly:543564;	K17098;	-
XLOC_007768	XLOC_007768	Solyc11g068690.2	11:53618221-53624338	OHr	12Hr	OK	3.21705	12.2675	1.93103	2.36446	0.00195	0.0419117	yes	A0A3Q7IZD0	101265611	Uncharacterized protein	Solanum lycopersicum (Tomato) (Lycopersicon esculentum)	-	-	-	-	-	-	-	sly:101265611;	-	-
XLOC_013818	XLOC_013818	Solyc02g067660.3	2:38362830-38365940	OHr	12Hr	OK	4.42757	16.8202	1.92561	2.52276	0.0007	0.0203199	yes	A0A3Q7F0Z3	-	Uncharacterized protein	Solanum lycopersicum (Tomato) (Lycopersicon esculentum)	-	lipid metabolic process [GO:0006629]	nucleus [GO:0005634]	nucleus [GO:0005634]; lipid metabolic process [GO:0006629]	-	GO:0005634; GO:0006629	-	-	-	-
XLOC_024319	XLOC_024319	Solyc06g063320.3	6:40131990-40143423	OHr	12Hr	OK	35.1647	133.561	1.92529	2.48068	0.00055	0.0168667	yes	A0A3Q7GW24	101254704	Uncharacterized protein	Solanum lycopersicum (Tomato) (Lycopersicon esculentum)	-	-	-	-	-	-	-	sly:101254704;	-	-
XLOC_028465	XLOC_028465	Solyc07g049560.3	7:59978390-59983029	OHr	12Hr	OK	41.4165	157.097	1.92337	2.44074	0.00105	0.0268491	yes	A0A3Q7HB43	-	Uncharacterized protein	Solanum lycopersicum (Tomato) (Lycopersicon esculentum)	-	-	cytoplasm [GO:0005737]	cytoplasm [GO:0005737]; protein tyrosine phosphatase activity [GO:0004725]	protein tyrosine phosphatase activity [GO:0004725]	GO:0004725; GO:0005737	-	-	-	-
XLOC_014475	XLOC_014475	Solyc02g085140.3	2:48752540-48758415	OHr	12Hr	OK	6.60311	24.9888	1.92006	2.64276	0.00025	0.00919027	yes	A0A3Q7FUZ5	-	RING-type E3 ubiquitin transferase (EC 2.3.2.27)	Solanum lycopersicum (Tomato) (Lycopersicon esculentum)	PATHWAY: Protein modification; protein ubiquitination. {ECO:0000256|ARBA:ARBA00004906}.	-	cytoplasm [GO:0005737]; nucleus [GO:0005634]	cytoplasm [GO:0005737]; nucleus [GO:0005634]; ubiquitin-protein transferase activity [GO:0004842]	ubiquitin-protein transferase activity [GO:0004842]	GO:0004842; GO:0005634; GO:0005737	UPA00143	sly:101262165;	-	-
XLOC_023499	XLOC_023499	Solyc05g055840.3	5:66171820-66172658	OHr	12Hr	OK	12.8663	48.6125	1.91773	2.34949	0.0008	0.0221503	yes	A0A3Q7GN59	-	Uncharacterized protein	Solanum lycopersicum (Tomato) (Lycopersicon esculentum)	-	-	-	UDP-glycosyltransferase activity [GO:0008194]	UDP-glycosyltransferase activity [GO:0008194]	GO:0008194	-	-	-	-
XLOC_030230	XLOC_030230	Solyc08g005630.3	8:487820-495728	OHr	12Hr	OK	2.80798	10.5631	1.91143	2.31823	0.00215	0.0435713	yes	A0A3Q7IDN1	101250714	Long-chain-alcohol oxidase (EC 1.1.3.20)	Solanum lycopersicum (Tomato) (Lycopersicon esculentum)	-	-	integral component of membrane [GO:0016021]	integral component of membrane [GO:0016021]; flavin adenine dinucleotide binding [GO:0050660]; long-chain-alcohol oxidase activity [GO:0046577]	flavin adenine dinucleotide binding [GO:0050660]; long-chain-alcohol oxidase activity [GO:0046577]	GO:0016021; GO:0046577; GO:0050660	-	sly:101250714;	K17756;	-
XLOC_022026	XLOC_022026	Solyc05g051994.1	5:63193103-63199004	OHr	12Hr	OK	15.4317	57.8684	1.90688	2.52822	0.0007	0.0203199	yes	A0A3Q7GL98	-	RRM domain-containing protein	Solanum lycopersicum (Tomato) (Lycopersicon esculentum)	-	mRNA splicing, via spliceosome [GO:0000398]	-	pre-mRNA branch point binding [GO:0045131]; mRNA splicing, via spliceosome [GO:0000398]	pre-mRNA branch point binding [GO:0045131]	GO:0000398; GO:0045131	-	-	-	-
XLOC_029968	XLOC_029968	Solyc08g078950.3	8:62731416-62735945	OHr	12Hr	OK	13.7607	51.5942	1.90666	2.60481	0.0003	0.0107113	yes	A0A3Q7HV08	101249671	Uncharacterized protein	Solanum lycopersicum (Tomato) (Lycopersicon esculentum)	-	oligopeptide transport [GO:0006857]; phosphate ion transport [GO:0006817]; response to nitrate [GO:0010167]	integral component of membrane [GO:0016021]	integral component of membrane [GO:0016021]; nitrate transmembrane transporter activity [GO:0015112]; oligopeptide transport [GO:0006857]; phosphate ion transport [GO:0006817]; response to nitrate [GO:0010167]	nitrate transmembrane transporter activity [GO:0015112]	GO:0006817; GO:0006857; GO:0010167; GO:0015112; GO:0016021	-	sly:101249671;	-	-
XLOC_004071	XLOC_004071	Solyc01g109180.3	1:96129878-96137132	OHr	12Hr	OK	3.41853	12.7888	1.90343	2.54138	0.0006	0.0178644	yes	A0A3Q7ETD1	-	4-coumarate--CoA ligase (EC 6.2.1.12)	Solanum lycopersicum (Tomato) (Lycopersicon esculentum)	PATHWAY: Phytoalexin biosynthesis; 3,4',5-trihydroxystilbene biosynthesis; 3,4',5-trihydroxystilbene from trans-4-coumarate: step 1/2. {ECO:0000256|ARBA:ARBA00004930}.	cutin biosynthetic process [GO:0010143]; phenylpropanoid metabolic process [GO:0009698]; wax biosynthetic process [GO:0010025]	endoplasmic reticulum [GO:0005783]; membrane [GO:0016020]	endoplasmic reticulum [GO:0005783]; membrane [GO:0016020]; 4-coumarate-CoA ligase activity [GO:0016207]; long-chain fatty acid-CoA ligase activity [GO:0004467]; cutin biosynthetic process [GO:0010143]; phenylpropanoid metabolic process [GO:0009698]; wax biosynthetic process [GO:0010025]	4-coumarate-CoA ligase activity [GO:0016207]; long-chain fatty acid-CoA ligase activity [GO:0004467]	GO:0004467; GO:0005783; GO:0009698; GO:0010025; GO:0010143; GO:0016020; GO:0016207	UPA00372;UER00547	-	-	-
XLOC_014382	XLOC_014382	Solyc02g083470.3	2:47413817-47422957	OHr	12Hr	OK	3.07246	11.4876	1.90261	2.28708	0.00105	0.0268491	yes	A0A3Q7FTZ7	101268053	NUC153 domain-containing protein	Solanum lycopersicum (Tomato) (Lycopersicon esculentum)	-	rRNA processing [GO:0006364]	nucleolus [GO:0005730]	nucleolus [GO:0005730]; RNA binding [GO:0003723]; rRNA processing [GO:0006364]	RNA binding [GO:0003723]	GO:0003723; GO:0005730; GO:0006364	-	sly:101268053;	-	-
XLOC_032092	XLOC_032092	Solyc09g061460.2	9:59391821-59392711	OHr	12Hr	OK	33.1659	123.944	1.90191	2.53297	0.0009	0.0241873	yes	A0A3Q7IZ26	-	Uncharacterized protein	Solanum lycopersicum (Tomato) (Lycopersicon esculentum)	-	-	integral component of membrane [GO:0016021]; plastid [GO:0009536]; thylakoid [GO:0009579]	integral component of membrane [GO:0016021]; plastid [GO:0009536]; thylakoid [GO:0009579]	-	GO:0009536; GO:0009579; GO:0016021	-	-	-	-
XLOC_021401	XLOC_021401	Solyc05g013450.3	5:6571870-6577959	OHr	12Hr	OK	3.97061	14.786	1.8968	2.08229	0.0024	0.0468364	yes	A0A3Q7GG90	-	Protein DETOXIFICATION (Multidrug and toxic compound extrusion protein)	Solanum lycopersicum (Tomato) (Lycopersicon esculentum)	-	-	integral component of membrane [GO:0016021]; membrane [GO:0016020]; vacuolar membrane [GO:0005774]	integral component of membrane [GO:0016021]; membrane [GO:0016020]; vacuolar membrane [GO:0005774]; antiporter activity [GO:0015297]; transmembrane transporter activity [GO:0022857]; xenobiotic transmembrane transporter activity [GO:0042910]	antiporter activity [GO:0015297]; transmembrane transporter activity [GO:0022857]; xenobiotic transmembrane transporter activity [GO:0042910]	GO:0005774; GO:0015297; GO:0016020; GO:0016021; GO:0022857; GO:0042910	-	-	-	-
XLOC_008631	XLOC_008631	Solyc11g044800.2	11:32544286-32550295	OHr	12Hr	OK	7.39381	27.5056	1.89534	2.51663	0.0006	0.0178644	yes	A0A3Q7IWI6	101252552	POLIIIAc domain-containing protein	Solanum lycopersicum (Tomato) (Lycopersicon esculentum)	-	-	-	5'-3' exodeoxyribonuclease activity [GO:0035312]; 5'-3' exoribonuclease activity [GO:0004534]	5'-3' exodeoxyribonuclease activity [GO:0035312]; 5'-3' exoribonuclease activity [GO:0004534]	GO:0004534; GO:0035312	-	sly:101252552;	K07053;	-
XLOC_003454	XLOC_003454	Solyc01g094840.3	1:86124622-86129321	OHr	12Hr	OK	5.83902	21.6998	1.89388	2.08815	0.00225	0.044969	yes	A0A3Q7F5G9	101264761	RING-type domain-containing protein	Solanum lycopersicum (Tomato) (Lycopersicon esculentum)	-	-	cytosol [GO:0005829]	cytosol [GO:0005829]; ubiquitin-protein transferase activity [GO:0004842]; zinc ion binding [GO:0008270]	ubiquitin-protein transferase activity [GO:0004842]; zinc ion binding [GO:0008270]	GO:0004842; GO:0005829; GO:0008270	-	sly:101264761;	-	-
XLOC_006970	XLOC_006970	Solyc11g008670.2	11:2849700-2857685	OHr	12Hr	OK	6.3828	23.714	1.89348	2.38478	0.0012	0.0293882	yes	A0A3Q7IQI0	101250265	Uncharacterized protein	Solanum lycopersicum (Tomato) (Lycopersicon esculentum)	-	nucleosome assembly [GO:0006334]	CAF-1 complex [GO:0033186]; nucleus [GO:0005634]	CAF-1 complex [GO:0033186]; nucleus [GO:0005634]; nucleosome assembly [GO:0006334]	-	GO:0005634; GO:0006334; GO:0033186	-	sly:101250265;	K10750;	-
XLOC_012459	XLOC_012459	Solyc02g079040.3	2:44218811-44225992	OHr	12Hr	OK	5.64576	20.9305	1.89037	2.54506	0.0005	0.0156649	yes	A0A3Q7F4D3	101255950	Uncharacterized protein	Solanum lycopersicum (Tomato) (Lycopersicon esculentum)	-	regulation of salicylic acid biosynthetic process [GO:0080142]	nucleus [GO:0005634]	nucleus [GO:0005634]; calmodulin binding [GO:0005516]; DNA-binding transcription factor activity [GO:0003700]; sequence-specific DNA binding [GO:0043565]; regulation of salicylic acid biosynthetic process [GO:0080142]	calmodulin binding [GO:0005516]; DNA-binding transcription factor activity [GO:0003700]; sequence-specific DNA binding [GO:0043565]	GO:0003700; GO:0005516; GO:0005634; GO:0043565; GO:0080142	-	sly:101255950;	-	-
XLOC_030061	XLOC_030061	Solyc08g080850.3	8:64154629-64164869	OHr	12Hr	OK	7.36916	27.2543	1.88691	2.35948	0.00225	0.044969	yes	A0A3Q7HVX7	101261733	Serine/threonine-protein kinase RIO1 (EC 2.7.11.1)	Solanum lycopersicum (Tomato) (Lycopersicon esculentum)	-	ribosome biogenesis [GO:0042254]	cytoplasm [GO:0005737]	cytoplasm [GO:0005737]; ATP binding [GO:0005524]; hydrolase activity [GO:0016787]; protein serine/threonine kinase activity [GO:0004674]; ribosome biogenesis [GO:0042254]	ATP binding [GO:0005524]; hydrolase activity [GO:0016787]; protein serine/threonine kinase activity [GO:0004674]	GO:0004674; GO:0005524; GO:0005737; GO:0016787; GO:0042254	-	sly:101261733;	K07178;	Ribosome biogenesis in eukaryotes;
XLOC_031723	XLOC_031723	Solyc09g014380.3	9:6008064-6012406	OHr	12Hr	OK	13.1864	48.7612	1.88669	2.60258	0.0004	0.0134791	yes	F8SS62	100736540	LAX1 protein	Solanum lycopersicum (Tomato) (Lycopersicon esculentum)	-	amino acid transport [GO:0006865]	integral component of membrane [GO:0016021]; plasma membrane [GO:0005886]	integral component of membrane [GO:0016021]; plasma membrane [GO:0005886]; amino acid transport [GO:0006865]	-	GO:0005886; GO:0006865; GO:0016021	-	sly:100736540;	K13946;	Plant hormone signal transduction;
XLOC_031854	XLOC_031854	Solyc09g018840.3	9:17578801-17583723	OHr	12Hr	OK	14.9155	55.103	1.88532	2.73453	5e-05	0.00278654	yes	A0A3Q7I246	-	Uncharacterized protein	Solanum lycopersicum (Tomato) (Lycopersicon esculentum)	-	defense response [GO:0006952]; response to biotic stimulus [GO:0009607]	integral component of membrane [GO:0016021]	integral component of membrane [GO:0016021]; defense response [GO:0006952]; response to biotic stimulus [GO:0009607]	-	GO:0006952; GO:0009607; GO:0016021	-	-	-	-
XLOC_031854	XLOC_031854	Solyc09g018845.1	9:17578801-17583723	OHr	12Hr	OK	14.9155	55.103	1.88532	2.73453	5e-05	0.00278654	yes	A0A3Q7I210	-	Uncharacterized protein	Solanum lycopersicum (Tomato) (Lycopersicon esculentum)	-	defense response [GO:0006952]; response to biotic stimulus [GO:0009607]	integral component of membrane [GO:0016021]	integral component of membrane [GO:0016021]; defense response [GO:0006952]; response to biotic stimulus [GO:0009607]	-	GO:0006952; GO:0009607; GO:0016021	-	-	-	-
XLOC_012420	XLOC_012420	Solyc02g078240.3	2:43561342-43564478	OHr	12Hr	OK	32.8081	120.958	1.88238	2.63103	0.0002	0.00764308	yes	A0A3Q7F401	-	Uncharacterized protein	Solanum lycopersicum (Tomato) (Lycopersicon esculentum)	-	-	cytoplasm [GO:0005737]	cytoplasm [GO:0005737]; intramolecular transferase activity, phosphotransferases [GO:0016868]; phosphatase activity [GO:0016791]	intramolecular transferase activity, phosphotransferases [GO:0016868]; phosphatase activity [GO:0016791]	GO:0005737; GO:0016791; GO:0016868	-	-	-	-
XLOC_027819	XLOC_027819	Solyc07g007760.3	7:2394863-2395702	OHr	12Hr	OK	165.357	609.277	1.88152	2.61896	0.0006	0.0178644	yes	A0A3Q7H3Y0	101263826	Knot1 domain-containing protein	Solanum lycopersicum (Tomato) (Lycopersicon esculentum)	-	defense response [GO:0006952]	-	defense response [GO:0006952]	-	GO:0006952	-	sly:101263826;	-	-
XLOC_006615	XLOC_006615	Solyc10g083150.2	10:63135626-63145252	OHr	12Hr	OK	10.5162	38.7329	1.88095	2.72102	0.0003	0.0107113	yes	A0A3Q7ILX4	101251343	DWNN domain-containing protein	Solanum lycopersicum (Tomato) (Lycopersicon esculentum)	-	mRNA processing [GO:0006397]	nucleus [GO:0005634]	nucleus [GO:0005634]; ubiquitin protein ligase activity [GO:0061630]; zinc ion binding [GO:0008270]; mRNA processing [GO:0006397]	ubiquitin protein ligase activity [GO:0061630]; zinc ion binding [GO:0008270]	GO:0005634; GO:0006397; GO:0008270; GO:0061630	-	sly:101251343;	-	-
XLOC_001410	XLOC_001410	Solyc01g097950.3	1:88471894-88492661	OHr	12Hr	OK	4.1152	15.1498	1.88026	2.72039	0.00015	0.00618057	yes	A0A3Q7EMP0	-	Cysteine synthase (EC 2.5.1.47)	Solanum lycopersicum (Tomato) (Lycopersicon esculentum)	-	cysteine biosynthetic process from serine [GO:0006535]	cytoplasm [GO:0005737]	cytoplasm [GO:0005737]; cysteine synthase activity [GO:0004124]; pyridoxal phosphate binding [GO:0030170]; cysteine biosynthetic process from serine [GO:0006535]	cysteine synthase activity [GO:0004124]; pyridoxal phosphate binding [GO:0030170]	GO:0004124; GO:0005737; GO:0006535; GO:0030170	-	-	-	-
XLOC_001112	XLOC_001112	Solyc01g088660.3	1:83297042-83298138	OHr	12Hr	OK	39.394	144.183	1.87185	2.53919	0.00055	0.0168667	yes	A0A3Q7F3K3	101248137	FLZ-type domain-containing protein	Solanum lycopersicum (Tomato) (Lycopersicon esculentum)	-	regulation of transcription, DNA-templated [GO:0006355]	-	zinc ion binding [GO:0008270]; regulation of transcription, DNA-templated [GO:0006355]	zinc ion binding [GO:0008270]	GO:0006355; GO:0008270	-	sly:101248137;	-	-
XLOC_025958	XLOC_025958	Solyc06g069190.3	6:43074578-43079229	OHr	12Hr	OK	3.60069	13.1379	1.86739	2.20636	0.0023	0.0457056	yes	A0A3Q7GY51	-	Peptidase A1 domain-containing protein	Solanum lycopersicum (Tomato) (Lycopersicon esculentum)	-	-	integral component of membrane [GO:0016021]	integral component of membrane [GO:0016021]; aspartic-type endopeptidase activity [GO:0004190]	aspartic-type endopeptidase activity [GO:0004190]	GO:0004190; GO:0016021	-	-	-	-
XLOC_028668	XLOC_028668	Solyc07g055440.2	7:63603103-63619038	OHr	12Hr	OK	1.55563	5.64796	1.86023	2.39338	0.0012	0.0293882	yes	A0A3Q7HD77	-	Uncharacterized protein	Solanum lycopersicum (Tomato) (Lycopersicon esculentum)	-	-	integral component of membrane [GO:0016021]	integral component of membrane [GO:0016021]; heme binding [GO:0020037]; iron ion binding [GO:0005506]; monooxygenase activity [GO:0004497]; oxidoreductase activity, acting on paired donors, with incorporation or reduction of molecular oxygen [GO:0016705]	heme binding [GO:0020037]; iron ion binding [GO:0005506]; monooxygenase activity [GO:0004497]; oxidoreductase activity, acting on paired donors, with incorporation or reduction of molecular oxygen [GO:0016705]	GO:0004497; GO:0005506; GO:0016021; GO:0016705; GO:0020037	-	-	-	-
XLOC_028870	XLOC_028870	Solyc07g065020.3	7:67087284-67093871	OHr	12Hr	OK	15.3768	55.8249	1.86015	2.50604	0.0013	0.0309649	yes	A0A3Q7HI40	101263042	Serine/threonine-protein phosphatase (EC 3.1.3.16)	Solanum lycopersicum (Tomato) (Lycopersicon esculentum)	-	-	-	phosphoprotein phosphatase activity [GO:0004721]	phosphoprotein phosphatase activity [GO:0004721]	GO:0004721	-	sly:101263042;	K15423;	-
XLOC_023329	XLOC_023329	Solyc05g052570.3	5:63630309-63632913	OHr	12Hr	OK	11.9299	43.2317	1.85751	2.76633	0.0001	0.00457579	yes	A0A3Q7HFW6	-	Uncharacterized protein	Solanum lycopersicum (Tomato) (Lycopersicon esculentum)	-	response to chitin [GO:0010200]	-	metal ion binding [GO:0046872]; response to chitin [GO:0010200]	metal ion binding [GO:0046872]	GO:0010200; GO:0046872	-	-	-	-
XLOC_014904	XLOC_014904	Solyc02g093880.3	2:55210605-55219152	OHr	12Hr	OK	13.814	50.0295	1.85665	2.58716	0.0008	0.0221503	yes	A0A3Q7FE83	101248346	Uncharacterized protein	Solanum lycopersicum (Tomato) (Lycopersicon esculentum)	-	-	-	-	-	-	-	sly:101248346;	-	-
XLOC_002207	XLOC_002207	Solyc01g007890.2	1:1994873-1998989	OHr	12Hr	OK	26.2551	94.7829	1.85203	2.77336	0.0001	0.00457579	yes	A0A3Q7E9K6	-	Uncharacterized protein	Solanum lycopersicum (Tomato) (Lycopersicon esculentum)	-	-	-	-	-	-	-	-	-	-
XLOC_025748	XLOC_025748	Solyc06g063070.3	6:39933646-39936204	OHr	12Hr	OK	24.9981	90.0983	1.84968	2.69675	0.00025	0.00919027	yes	Q8LGR9	JERF1 544182	JERF1 (RAP2.2-1 transcription factor) (Transcription factor JERF1)	Solanum lycopersicum (Tomato) (Lycopersicon esculentum)	-	defense response [GO:0006952]	nucleus [GO:0005634]	nucleus [GO:0005634]; DNA binding [GO:0003677]; DNA-binding transcription factor activity [GO:0003700]; defense response [GO:0006952]	DNA binding [GO:0003677]; DNA-binding transcription factor activity [GO:0003700]	GO:0003677; GO:0003700; GO:0005634; GO:0006952	-	sly:544182;	K09286;	-
XLOC_013254	XLOC_013254	Solyc02g055440.3	2:2630911-2631990	OHr	12Hr	OK	119.875	431.757	1.84869	2.58128	0.00055	0.0168667	yes	A0A3Q7EYL5	-	Uncharacterized protein	Solanum lycopersicum (Tomato) (Lycopersicon esculentum)	-	-	-	-	-	-	-	-	-	-
XLOC_000993	XLOC_000993	Solyc01g081500.3	1:80554714-80560782	OHr	12Hr	OK	51.6429	185.489	1.84469	2.31952	0.0017	0.0376555	yes	A0A3Q7EIV4	-	Chromo domain-containing protein	Solanum lycopersicum (Tomato) (Lycopersicon esculentum)	-	-	nucleus [GO:0005634]	nucleus [GO:0005634]	-	GO:0005634	-	-	-	-
XLOC_017738	XLOC_017738	Solyc03g111820.3	3:63920850-63923834	OHr	12Hr	OK	5.82662	20.905	1.84312	2.43423	0.00055	0.0168667	yes	A0A3Q7FP18	-	Uncharacterized protein	Solanum lycopersicum (Tomato) (Lycopersicon esculentum)	-	phloem development [GO:0010088]	-	phloem development [GO:0010088]	-	GO:0010088	-	sly:101251765;	-	-
XLOC_015507	XLOC_015507	Solyc03g062930.2	3:34723245-34733667	OHr	12Hr	OK	9.53224	34.1259	1.83998	2.32195	0.00135	0.0317213	yes	A0A3Q7FL13	-	DNA-directed DNA polymerase (EC 2.7.7.7)	Solanum lycopersicum (Tomato) (Lycopersicon esculentum)	-	DNA-dependent DNA replication [GO:0006261]	cytoplasm [GO:0005737]	cytoplasm [GO:0005737]; 5'-3' exonuclease activity [GO:0008409]; DNA binding [GO:0003677]; DNA-directed DNA polymerase activity [GO:0003887]; DNA-dependent DNA replication [GO:0006261]	5'-3' exonuclease activity [GO:0008409]; DNA binding [GO:0003677]; DNA-directed DNA polymerase activity [GO:0003887]	GO:0003677; GO:0003887; GO:0005737; GO:0006261; GO:0008409	-	-	-	-
XLOC_028945	XLOC_028945	Solyc07g066570.3	7:68093998-68095779	OHr	12Hr	OK	9.46915	33.824	1.83674	2.58236	0.00045	0.0145709	yes	A0A3Q7ID69	101255012	Uncharacterized protein	Solanum lycopersicum (Tomato) (Lycopersicon esculentum)	-	-	-	-	-	-	-	sly:101255012;	-	-
XLOC_027006	XLOC_027006	Solyc07g042170.3	7:55305592-55306887	OHr	12Hr	OK	19.2519	68.7541	1.83644	2.54703	0.0007	0.0203199	yes	A0A3Q7H988	101247936	Tify domain-containing protein	Solanum lycopersicum (Tomato) (Lycopersicon esculentum)	-	regulation of defense response [GO:0031347]; regulation of jasmonic acid mediated signaling pathway [GO:2000022]; response to wounding [GO:0009611]	nucleus [GO:0005634]	nucleus [GO:0005634]; regulation of defense response [GO:0031347]; regulation of jasmonic acid mediated signaling pathway [GO:2000022]; response to wounding [GO:0009611]	-	GO:0005634; GO:0009611; GO:0031347; GO:2000022	-	sly:101247936;	K13464;	Plant hormone signal transduction;
XLOC_007338	XLOC_007338	Solyc11g051160.2	11:17780438-17783348	OHr	12Hr	OK	20.1108	71.6966	1.83394	2.56944	0.0008	0.0221503	yes	A0A3Q7IXE6	101255264	Uncharacterized protein	Solanum lycopersicum (Tomato) (Lycopersicon esculentum)	-	cell cycle [GO:0007049]; cell division [GO:0051301]	-	lipid binding [GO:0008289]; cell cycle [GO:0007049]; cell division [GO:0051301]	lipid binding [GO:0008289]	GO:0007049; GO:0008289; GO:0051301	-	sly:101255264;	K19996;	-
XLOC_021142	XLOC_021142	Solyc05g007470.3	5:2038184-2039768	OHr	12Hr	OK	6.44427	22.9645	1.83332	2.46011	0.00135	0.0317213	yes	A0A3Q7H5U9	-	AAA domain-containing protein	Solanum lycopersicum (Tomato) (Lycopersicon esculentum)	-	-	-	ATP binding [GO:0005524]; ATPase activity [GO:0016887]	ATPase activity [GO:0016887]; ATP binding [GO:0005524]	GO:0005524; GO:0016887	-	-	-	-
XLOC_015727	XLOC_015727	Solyc03g083240.3	3:54514124-54516818	OHr	12Hr	OK	5.89695	21.0083	1.83292	2.15807	0.00075	0.0211705	yes	A0A3Q7GA66	-	Uncharacterized protein	Solanum lycopersicum (Tomato) (Lycopersicon esculentum)	-	-	-	DNA binding [GO:0003677]	DNA binding [GO:0003677]	GO:0003677	-	-	-	-
XLOC_000935	XLOC_000935	Solyc01g080290.3	1:79389134-79390862	OHr	12Hr	OK	25.8615	91.9347	1.82981	2.59643	0.00035	0.0121231	yes	A0A3Q7EHY2	101263460	Uncharacterized protein	Solanum lycopersicum (Tomato) (Lycopersicon esculentum)	-	-	integral component of membrane [GO:0016021]	integral component of membrane [GO:0016021]	-	GO:0016021	-	sly:101263460;	-	-
XLOC_033596	XLOC_033596	Solyc09g075390.3	9:67516697-67535429	OHr	12Hr	OK	33.8192	120.004	1.82717	2.28902	0.00105	0.0268491	yes	A0A3Q7J1L4	101266068	GTP diphosphokinase (EC 2.7.6.5)	Solanum lycopersicum (Tomato) (Lycopersicon esculentum)	-	guanosine tetraphosphate metabolic process [GO:0015969]	-	GTP binding [GO:0005525]; GTP diphosphokinase activity [GO:0008728]; kinase activity [GO:0016301]; guanosine tetraphosphate metabolic process [GO:0015969]	GTP binding [GO:0005525]; GTP diphosphokinase activity [GO:0008728]; kinase activity [GO:0016301]	GO:0005525; GO:0008728; GO:0015969; GO:0016301	-	sly:101266068;	K00951;	Metabolic pathways; Purine metabolism;
XLOC_022243	XLOC_022243	Solyc05g005000.3	5:1403-5393	OHr	12Hr	OK	5.698	20.2153	1.82692	2.33737	0.00225	0.044969	yes	A0A3Q7G8Y2	101268569	Uncharacterized protein	Solanum lycopersicum (Tomato) (Lycopersicon esculentum)	-	-	integral component of membrane [GO:0016021]	integral component of membrane [GO:0016021]	-	GO:0016021	-	sly:101268569;	-	-
XLOC_023694	XLOC_023694	Solyc06g009190.3	6:3128764-3134636	OHr	12Hr	OK	8.67743	30.7269	1.82416	2.52371	0.0005	0.0156649	yes	A0A3Q7GS13	101260941	Pectinesterase (EC 3.1.1.11)	Solanum lycopersicum (Tomato) (Lycopersicon esculentum)	PATHWAY: Glycan metabolism; pectin degradation; 2-dehydro-3-deoxy-D-gluconate from pectin: step 1/5. {ECO:0000256|ARBA:ARBA00005184, ECO:0000256|RuleBase:RU000589}.	cell wall modification [GO:0042545]; pectin catabolic process [GO:0045490]	extracellular region [GO:0005576]	extracellular region [GO:0005576]; aspartyl esterase activity [GO:0045330]; pectinesterase activity [GO:0030599]; pectinesterase inhibitor activity [GO:0046910]; cell wall modification [GO:0042545]; pectin catabolic process [GO:0045490]	aspartyl esterase activity [GO:0045330]; pectinesterase activity [GO:0030599]; pectinesterase inhibitor activity [GO:0046910]	GO:0005576; GO:0030599; GO:0042545; GO:0045330; GO:0045490; GO:0046910	UPA00545;UER00823	sly:101260941;	K01051;	Metabolic pathways; Pentose and glucuronate interconversions; Two-component system;
XLOC_022767	XLOC_022767	Solyc05g015950.3	5:13087033-13091537	OHr	12Hr	OK	8.98476	31.7175	1.81973	2.43485	0.00105	0.0268491	yes	A0A3Q7HAH2	101253589	Glucose-6-phosphate 1-dehydrogenase (EC 1.1.1.49)	Solanum lycopersicum (Tomato) (Lycopersicon esculentum)	PATHWAY: Carbohydrate degradation; pentose phosphate pathway; D-ribulose 5-phosphate from D-glucose 6-phosphate (oxidative stage): step 1/3. {ECO:0000256|ARBA:ARBA00004937, ECO:0000256|RuleBase:RU362120}.	glucose metabolic process [GO:0006006]; pentose-phosphate shunt [GO:0006098]	-	glucose-6-phosphate dehydrogenase activity [GO:0004345]; NADP binding [GO:0050661]; glucose metabolic process [GO:0006006]; pentose-phosphate shunt [GO:0006098]	glucose-6-phosphate dehydrogenase activity [GO:0004345]; NADP binding [GO:0050661]	GO:0004345; GO:0006006; GO:0006098; GO:0050661	UPA00115;UER00408	sly:101253589;	K00036;	Metabolic pathways; Biosynthesis of secondary metabolites; Carbon metabolism; Pentose phosphate pathway; Glutathione metabolism;
XLOC_028577	XLOC_028577	Solyc07g053910.3	7:62441896-62449159	OHr	12Hr	OK	7.22079	25.4724	1.81871	2.6285	0.00065	0.0191239	yes	A0A3Q7HCK6	101245672	Protein kinase domain-containing protein	Solanum lycopersicum (Tomato) (Lycopersicon esculentum)	-	phosphorylation of RNA polymerase II C-terminal domain [GO:0070816]; positive regulation of transcription elongation from RNA polymerase II promoter [GO:0032968]; protein phosphorylation [GO:0006468]	cyclin-dependent protein kinase holoenzyme complex [GO:0000307]; nuclear chromatin [GO:0000790]; nucleus [GO:0005634]	cyclin-dependent protein kinase holoenzyme complex [GO:0000307]; nuclear chromatin [GO:0000790]; nucleus [GO:0005634]; ATP binding [GO:0005524]; cyclin-dependent protein serine/threonine kinase activity [GO:0004693]; RNA polymerase II CTD heptapeptide repeat kinase activity [GO:0008353]; phosphorylation of RNA polymerase II C-terminal domain [GO:0070816]; positive regulation of transcription elon…	ATP binding [GO:0005524]; cyclin-dependent protein serine/threonine kinase activity [GO:0004693]; RNA polymerase II CTD heptapeptide repeat kinase activity [GO:0008353]	GO:0000307; GO:0000790; GO:0004693; GO:0005524; GO:0005634; GO:0006468; GO:0008353; GO:0032968; GO:0070816	-	sly:101245672;	-	-
XLOC_025859	XLOC_025859	Solyc06g066320.3	6:41717653-41723192	OHr	12Hr	OK	31.9537	112.704	1.81849	2.28511	0.00235	0.0462761	yes	A0A3Q7GX73	101256389	TFIIS N-terminal domain-containing protein	Solanum lycopersicum (Tomato) (Lycopersicon esculentum)	-	-	nucleus [GO:0005634]	nucleus [GO:0005634]	-	GO:0005634	-	sly:101256389;	K17498;	-
XLOC_002305	XLOC_002305	Solyc01g009860.3	1:4316068-4318203	OHr	12Hr	OK	17.781	62.6181	1.81625	2.45369	0.00075	0.0211705	yes	Q43521	unknown 100147720	Unknown protein	Solanum lycopersicum (Tomato) (Lycopersicon esculentum)	-	regulation of transcription, DNA-templated [GO:0006355]	-	DNA binding [GO:0003677]; regulation of transcription, DNA-templated [GO:0006355]	DNA binding [GO:0003677]	GO:0003677; GO:0006355	-	sly:100147720;	-	-
XLOC_001954	XLOC_001954	Solyc01g109990.3	1:96721947-96734358	OHr	12Hr	OK	5.93051	20.84	1.81313	2.43221	0.0009	0.0241873	yes	A0A3Q7ETV0	101263645	Uncharacterized protein	Solanum lycopersicum (Tomato) (Lycopersicon esculentum)	-	-	-	RNA binding [GO:0003723]	RNA binding [GO:0003723]	GO:0003723	-	sly:101263645;	K14573;	Ribosome biogenesis in eukaryotes;
XLOC_028841	XLOC_028841	Solyc07g064410.1	7:66714767-66715766	OHr	12Hr	OK	23.3959	81.8577	1.80686	2.37344	0.00075	0.0211705	yes	A0A3Q7HI90	101252202	TMEM189_B_dmain domain-containing protein	Solanum lycopersicum (Tomato) (Lycopersicon esculentum)	PATHWAY: Lipid metabolism; fatty acid metabolism. {ECO:0000256|ARBA:ARBA00004872}.	fatty acid metabolic process [GO:0006631]	integral component of membrane [GO:0016021]	integral component of membrane [GO:0016021]; fatty acid metabolic process [GO:0006631]	-	GO:0006631; GO:0016021	UPA00199	sly:101252202;	K20417;	-
XLOC_017746	XLOC_017746	Solyc03g111970.3	3:64017576-64031985	OHr	12Hr	OK	5.22556	18.2284	1.80253	2.29143	0.0005	0.0156649	yes	A0A3Q7FRV4	-	Uncharacterized protein	Solanum lycopersicum (Tomato) (Lycopersicon esculentum)	-	-	-	heme binding [GO:0020037]; iron ion binding [GO:0005506]; oxidoreductase activity, acting on paired donors, with incorporation or reduction of molecular oxygen [GO:0016705]	heme binding [GO:0020037]; iron ion binding [GO:0005506]; oxidoreductase activity, acting on paired donors, with incorporation or reduction of molecular oxygen [GO:0016705]	GO:0005506; GO:0016705; GO:0020037	-	-	-	-
XLOC_017746	XLOC_017746	Solyc03g111973.1	3:64017576-64031985	OHr	12Hr	OK	5.22556	18.2284	1.80253	2.29143	0.0005	0.0156649	yes	A0A3Q7FPW7	101248374	Uncharacterized protein	Solanum lycopersicum (Tomato) (Lycopersicon esculentum)	-	-	integral component of membrane [GO:0016021]	integral component of membrane [GO:0016021]; heme binding [GO:0020037]; iron ion binding [GO:0005506]; monooxygenase activity [GO:0004497]; oxidoreductase activity, acting on paired donors, with incorporation or reduction of molecular oxygen [GO:0016705]	heme binding [GO:0020037]; iron ion binding [GO:0005506]; monooxygenase activity [GO:0004497]; oxidoreductase activity, acting on paired donors, with incorporation or reduction of molecular oxygen [GO:0016705]	GO:0004497; GO:0005506; GO:0016021; GO:0016705; GO:0020037	-	sly:101248374;	-	-
XLOC_017746	XLOC_017746	Solyc03g111975.1	3:64017576-64031985	OHr	12Hr	OK	5.22556	18.2284	1.80253	2.29143	0.0005	0.0156649	yes	A0A3Q7FP46	-	Uncharacterized protein	Solanum lycopersicum (Tomato) (Lycopersicon esculentum)	-	-	integral component of membrane [GO:0016021]	integral component of membrane [GO:0016021]; heme binding [GO:0020037]; iron ion binding [GO:0005506]; oxidoreductase activity, acting on paired donors, with incorporation or reduction of molecular oxygen [GO:0016705]	heme binding [GO:0020037]; iron ion binding [GO:0005506]; oxidoreductase activity, acting on paired donors, with incorporation or reduction of molecular oxygen [GO:0016705]	GO:0005506; GO:0016021; GO:0016705; GO:0020037	-	-	-	-
XLOC_017746	XLOC_017746	Solyc03g111977.1	3:64017576-64031985	OHr	12Hr	OK	5.22556	18.2284	1.80253	2.29143	0.0005	0.0156649	yes	A0A3Q7GEF5	-	Uncharacterized protein	Solanum lycopersicum (Tomato) (Lycopersicon esculentum)	-	-	-	-	-	-	-	-	-	-
XLOC_031909	XLOC_031909	Solyc09g031790.3	9:27988830-27990774	OHr	12Hr	OK	7.86172	27.4206	1.80234	2.59336	0.0005	0.0156649	yes	A0A3Q7I2H2	-	GIY-YIG domain-containing protein	Solanum lycopersicum (Tomato) (Lycopersicon esculentum)	-	double-strand break repair via homologous recombination [GO:0000724]	Slx1-Slx4 complex [GO:0033557]	Slx1-Slx4 complex [GO:0033557]; 5'-flap endonuclease activity [GO:0017108]; crossover junction endodeoxyribonuclease activity [GO:0008821]; double-strand break repair via homologous recombination [GO:0000724]	5'-flap endonuclease activity [GO:0017108]; crossover junction endodeoxyribonuclease activity [GO:0008821]	GO:0000724; GO:0008821; GO:0017108; GO:0033557	-	-	-	-
XLOC_027725	XLOC_027725	Solyc07g005760.3	7:607959-611881	OHr	12Hr	OK	40.1161	139.537	1.7984	2.20728	0.00245	0.0475453	yes	K4CB47	HQT 544249	Hydroxycinnamoyl-CoA:quinate hydroxycinnamoyl transferase (EC 2.3.1.99)	Solanum lycopersicum (Tomato) (Lycopersicon esculentum)	-	-	-	quinate O-hydroxycinnamoyltransferase activity [GO:0047205]	quinate O-hydroxycinnamoyltransferase activity [GO:0047205]	GO:0047205	-	sly:544249;	K13065;	Metabolic pathways; Biosynthesis of secondary metabolites; Phenylpropanoid biosynthesis; Stilbenoid, diarylheptanoid and gingerol biosynthesis; Flavonoid biosynthesis;
XLOC_001532	XLOC_001532	Solyc01g100330.3	1:90272215-90279032	OHr	12Hr	OK	23.1834	80.5935	1.79757	2.36858	0.00085	0.0230934	yes	A0A3Q7ENM0	101244419	U1-type domain-containing protein	Solanum lycopersicum (Tomato) (Lycopersicon esculentum)	-	mRNA splicing, via spliceosome [GO:0000398]	spliceosomal complex [GO:0005681]; U4/U6 x U5 tri-snRNP complex [GO:0046540]	spliceosomal complex [GO:0005681]; U4/U6 x U5 tri-snRNP complex [GO:0046540]; nucleic acid binding [GO:0003676]; zinc ion binding [GO:0008270]; mRNA splicing, via spliceosome [GO:0000398]	nucleic acid binding [GO:0003676]; zinc ion binding [GO:0008270]	GO:0000398; GO:0003676; GO:0005681; GO:0008270; GO:0046540	-	sly:101244419;	K12848;	Spliceosome;
XLOC_027060	XLOC_027060	Solyc07g043310.3	7:57117186-57124219	OHr	12Hr	OK	10.0886	35.0479	1.79661	2.55744	0.00045	0.0145709	yes	A0A3Q7HCP9	543873	Uncharacterized protein	Solanum lycopersicum (Tomato) (Lycopersicon esculentum)	-	biotin biosynthetic process [GO:0009102]; gamma-aminobutyric acid metabolic process [GO:0009448]	-	4-aminobutyrate transaminase activity [GO:0003867]; adenosylmethionine-8-amino-7-oxononanoate transaminase activity [GO:0004015]; pyridoxal phosphate binding [GO:0030170]; biotin biosynthetic process [GO:0009102]; gamma-aminobutyric acid metabolic process [GO:0009448]	4-aminobutyrate transaminase activity [GO:0003867]; adenosylmethionine-8-amino-7-oxononanoate transaminase activity [GO:0004015]; pyridoxal phosphate binding [GO:0030170]	GO:0003867; GO:0004015; GO:0009102; GO:0009448; GO:0030170	-	sly:543873;	K16871;	Metabolic pathways; Butanoate metabolism; Alanine, aspartate and glutamate metabolism;
XLOC_006261	XLOC_006261	Solyc10g054820.2	10:55924728-55926344	OHr	12Hr	OK	10.8392	37.6195	1.79522	2.3589	0.00075	0.0211705	yes	A0A3Q7IHF1	101251423	Uncharacterized protein	Solanum lycopersicum (Tomato) (Lycopersicon esculentum)	-	-	integral component of membrane [GO:0016021]	integral component of membrane [GO:0016021]; channel activity [GO:0015267]	channel activity [GO:0015267]	GO:0015267; GO:0016021	-	sly:101251423;	-	-
XLOC_003933	XLOC_003933	Solyc01g106060.3	1:93931430-93940059	OHr	12Hr	OK	19.6226	68.039	1.79384	2.34788	0.00195	0.0419117	yes	A0A3Q7ESV0	101267066	Glutamine amidotransferase type-1 domain-containing protein	Solanum lycopersicum (Tomato) (Lycopersicon esculentum)	-	glutamine metabolic process [GO:0006541]	cytoplasm [GO:0005737]; cytosol [GO:0005829]	cytoplasm [GO:0005737]; cytosol [GO:0005829]; glutamine metabolic process [GO:0006541]	-	GO:0005737; GO:0005829; GO:0006541	-	sly:101267066;	K22314;	-
XLOC_016374	XLOC_016374	Solyc03g118470.3	3:68814950-68817296	OHr	12Hr	OK	9.19377	31.8694	1.79344	2.48973	0.00065	0.0191239	yes	A0A3Q7FSG1	-	Nudix hydrolase domain-containing protein	Solanum lycopersicum (Tomato) (Lycopersicon esculentum)	-	-	cytoplasm [GO:0005737]; nucleus [GO:0005634]	cytoplasm [GO:0005737]; nucleus [GO:0005634]; hydrolase activity [GO:0016787]	hydrolase activity [GO:0016787]	GO:0005634; GO:0005737; GO:0016787	-	sly:101254676;	K07766;	-
XLOC_029856	XLOC_029856	Solyc08g076660.3	8:60715083-60719790	OHr	12Hr	OK	14.4602	50.1094	1.79299	2.10852	0.0014	0.0325009	yes	A0A3Q7HTT7	101252314	Uncharacterized protein	Solanum lycopersicum (Tomato) (Lycopersicon esculentum)	-	-	-	RNA binding [GO:0003723]	RNA binding [GO:0003723]	GO:0003723	-	sly:101252314;	K14837;	-
XLOC_017557	XLOC_017557	Solyc03g096840.3	3:60644342-60646573	OHr	12Hr	OK	97.3065	337.132	1.79271	2.69561	0.0008	0.0221503	yes	A0A3Q7FPS8	-	Uncharacterized protein	Solanum lycopersicum (Tomato) (Lycopersicon esculentum)	-	-	-	-	-	-	-	-	-	-
XLOC_029953	XLOC_029953	Solyc08g078670.2	8:62570509-62572436	OHr	12Hr	OK	14.1156	48.8944	1.79238	2.57526	0.00075	0.0211705	yes	K4CNM6	-	Peptidase A1 domain-containing protein	Solanum lycopersicum (Tomato) (Lycopersicon esculentum)	-	-	plant-type cell wall [GO:0009505]	plant-type cell wall [GO:0009505]; aspartic-type endopeptidase activity [GO:0004190]	aspartic-type endopeptidase activity [GO:0004190]	GO:0004190; GO:0009505	-	-	-	-
XLOC_017405	XLOC_017405	Solyc03g083910.3	3:55278884-55283499	OHr	12Hr	OK	19.5669	67.5009	1.78649	2.37805	0.00175	0.0385177	yes	A0A3Q7FNF0	-	Beta-fructofuranosidase (EC 3.2.1.26)	Solanum lycopersicum (Tomato) (Lycopersicon esculentum)	-	carbohydrate metabolic process [GO:0005975]	integral component of membrane [GO:0016021]; vacuolar lumen [GO:0005775]	integral component of membrane [GO:0016021]; vacuolar lumen [GO:0005775]; sucrose alpha-glucosidase activity [GO:0004575]; carbohydrate metabolic process [GO:0005975]	sucrose alpha-glucosidase activity [GO:0004575]	GO:0004575; GO:0005775; GO:0005975; GO:0016021	-	-	-	-
XLOC_027650	XLOC_027650	Solyc07g065820.3	7:67558045-67563449	OHr	12Hr	OK	25.3026	86.6868	1.77653	2.47648	0.00105	0.0268491	yes	G5EM34	SlCBL2 100820707	Calcineurin B-like molecule	Solanum lycopersicum (Tomato) (Lycopersicon esculentum)	-	-	-	calcium ion binding [GO:0005509]	calcium ion binding [GO:0005509]	GO:0005509	-	sly:100820707;	K06268;	MAPK signaling pathway; Calcium signaling pathway; cGMP-PKG signaling pathway; Cellular senescence;
XLOC_020643	XLOC_020643	Solyc04g074230.3	4:60300590-60309440	OHr	12Hr	OK	47.479	162.554	1.77556	2.36734	0.00145	0.0333942	yes	A0A3Q7G8G7	-	14_3_3 domain-containing protein	Solanum lycopersicum (Tomato) (Lycopersicon esculentum)	-	-	-	-	-	-	-	-	-	-
XLOC_017431	XLOC_017431	Solyc03g093480.3	3:56207035-56234936	OHr	12Hr	OK	3.78919	12.9163	1.76923	2.56873	0.0003	0.0107113	yes	A0A3Q7FLC0	101267297	BP28CT domain-containing protein	Solanum lycopersicum (Tomato) (Lycopersicon esculentum)	-	maturation of SSU-rRNA from tricistronic rRNA transcript (SSU-rRNA, 5.8S rRNA, LSU-rRNA) [GO:0000462]; positive regulation of transcription by RNA polymerase I [GO:0045943]	90S preribosome [GO:0030686]; small-subunit processome [GO:0032040]; t-UTP complex [GO:0034455]	90S preribosome [GO:0030686]; small-subunit processome [GO:0032040]; t-UTP complex [GO:0034455]; snoRNA binding [GO:0030515]; maturation of SSU-rRNA from tricistronic rRNA transcript (SSU-rRNA, 5.8S rRNA, LSU-rRNA) [GO:0000462]; positive regulation of transcription by RNA polymerase I [GO:0045943]	snoRNA binding [GO:0030515]	GO:0000462; GO:0030515; GO:0030686; GO:0032040; GO:0034455; GO:0045943	-	sly:101267297;	K14550;	Ribosome biogenesis in eukaryotes;
XLOC_005726	XLOC_005726	Solyc10g011740.3	10:3970343-3974153	OHr	12Hr	OK	29.8997	101.672	1.76571	2.57951	0.0006	0.0178644	yes	K4CYF2	101260872	UBC28	Solanum lycopersicum (Tomato) (Lycopersicon esculentum)	-	protein polyubiquitination [GO:0000209]; ubiquitin-dependent protein catabolic process [GO:0006511]	nucleus [GO:0005634]	nucleus [GO:0005634]; ATP binding [GO:0005524]; ubiquitin conjugating enzyme activity [GO:0061631]; protein polyubiquitination [GO:0000209]; ubiquitin-dependent protein catabolic process [GO:0006511]	ATP binding [GO:0005524]; ubiquitin conjugating enzyme activity [GO:0061631]	GO:0000209; GO:0005524; GO:0005634; GO:0006511; GO:0061631	-	sly:101260872;	K06689;	Protein processing in endoplasmic reticulum; Ubiquitin mediated proteolysis;
XLOC_014629	XLOC_014629	Solyc02g088100.3	2:50926768-50928715	OHr	12Hr	OK	14.5632	49.5102	1.7654	2.49877	0.0006	0.0178644	yes	Q9ZP31	EXPA5 543558	Expansin	Solanum lycopersicum (Tomato) (Lycopersicon esculentum)	-	plant-type cell wall organization [GO:0009664]; primary root development [GO:0080022]; unidimensional cell growth [GO:0009826]	cell wall [GO:0005618]; extracellular region [GO:0005576]; membrane [GO:0016020]	cell wall [GO:0005618]; extracellular region [GO:0005576]; membrane [GO:0016020]; plant-type cell wall organization [GO:0009664]; primary root development [GO:0080022]; unidimensional cell growth [GO:0009826]	-	GO:0005576; GO:0005618; GO:0009664; GO:0009826; GO:0016020; GO:0080022	-	sly:543558;	-	-
XLOC_003944	XLOC_003944	Solyc01g106280.3	1:94118431-94121163	OHr	12Hr	OK	54.9824	186.681	1.76353	2.38448	0.00195	0.0419117	yes	A0A3Q7ERP3	543627	Uncharacterized protein	Solanum lycopersicum (Tomato) (Lycopersicon esculentum)	-	-	-	-	-	-	-	sly:543627;	-	-
XLOC_023495	XLOC_023495	Solyc05g055750.3	5:66111855-66115935	OHr	12Hr	OK	9.4136	31.8461	1.7583	2.45509	0.0012	0.0293882	yes	A0A3Q7GLD1	101260537	Uncharacterized protein	Solanum lycopersicum (Tomato) (Lycopersicon esculentum)	-	-	nucleus [GO:0005634]	nucleus [GO:0005634]; DNA-binding transcription factor activity [GO:0003700]; sequence-specific DNA binding [GO:0043565]	DNA-binding transcription factor activity [GO:0003700]; sequence-specific DNA binding [GO:0043565]	GO:0003700; GO:0005634; GO:0043565	-	sly:101260537;	K18835;	Plant-pathogen interaction;
XLOC_031370	XLOC_031370	Solyc08g082610.3	8:65449377-65452994	OHr	12Hr	OK	15.0088	50.6873	1.75582	2.52022	0.00095	0.0249526	yes	A0A3Q7HUL6	-	DCD domain-containing protein	Solanum lycopersicum (Tomato) (Lycopersicon esculentum)	-	-	-	-	-	-	-	-	-	-
XLOC_033699	XLOC_033699	Solyc09g083280.3	9:69358390-69360237	OHr	12Hr	OK	10.1656	34.3077	1.75483	2.27387	0.0014	0.0325009	yes	G9HPV2	101055541	Auxin-responsive protein	Solanum lycopersicum (Tomato) (Lycopersicon esculentum)	-	auxin-activated signaling pathway [GO:0009734]; regulation of transcription, DNA-templated [GO:0006355]	nucleus [GO:0005634]	nucleus [GO:0005634]; auxin-activated signaling pathway [GO:0009734]; regulation of transcription, DNA-templated [GO:0006355]	-	GO:0005634; GO:0006355; GO:0009734	-	sly:101055541;	K14484;	Plant hormone signal transduction;
XLOC_016381	XLOC_016381	Solyc03g118525.1	3:68875960-68876441	OHr	12Hr	OK	54.5919	184.191	1.75445	2.35162	0.0011	0.0276399	yes	A0A3Q7FUH3	-	Uncharacterized protein	Solanum lycopersicum (Tomato) (Lycopersicon esculentum)	-	-	-	-	-	-	-	-	-	-
XLOC_012208	XLOC_012208	Solyc02g069790.3	2:40187869-40192242	OHr	12Hr	OK	12.8996	43.4976	1.75361	1.97189	0.00225	0.044969	yes	A0A3Q7FN25	101263271	Uncharacterized protein	Solanum lycopersicum (Tomato) (Lycopersicon esculentum)	-	alternative mRNA splicing, via spliceosome [GO:0000380]; DNA repair [GO:0006281]; regulation of alternative mRNA splicing, via spliceosome [GO:0000381]	-	RNA binding [GO:0003723]; alternative mRNA splicing, via spliceosome [GO:0000380]; DNA repair [GO:0006281]; regulation of alternative mRNA splicing, via spliceosome [GO:0000381]	RNA binding [GO:0003723]	GO:0000380; GO:0000381; GO:0003723; GO:0006281	-	sly:101263271;	K12840;	Spliceosome;
XLOC_012923	XLOC_012923	Solyc02g088190.3	2:50990062-50992374	OHr	12Hr	OK	8.65785	29.1549	1.75166	2.41467	0.0006	0.0178644	yes	A0A3Q7F930	101250177	Uncharacterized protein	Solanum lycopersicum (Tomato) (Lycopersicon esculentum)	-	-	nucleus [GO:0005634]	nucleus [GO:0005634]; DNA binding [GO:0003677]	DNA binding [GO:0003677]	GO:0003677; GO:0005634	-	sly:101250177;	K09422;	-
XLOC_018500	XLOC_018500	Solyc04g010070.3	4:3364899-3379013	OHr	12Hr	OK	13.4958	45.3437	1.74839	2.49974	0.00105	0.0268491	yes	A0A3Q7FWY8	101245749	Uncharacterized protein	Solanum lycopersicum (Tomato) (Lycopersicon esculentum)	-	protein dephosphorylation [GO:0006470]	protein phosphatase type 2A complex [GO:0000159]	protein phosphatase type 2A complex [GO:0000159]; calcium ion binding [GO:0005509]; protein phosphatase regulator activity [GO:0019888]; protein dephosphorylation [GO:0006470]	calcium ion binding [GO:0005509]; protein phosphatase regulator activity [GO:0019888]	GO:0000159; GO:0005509; GO:0006470; GO:0019888	-	sly:101245749;	K11583;	mRNA surveillance pathway; Sphingolipid signaling pathway; PI3K-Akt signaling pathway; AMPK signaling pathway;
XLOC_001011	XLOC_001011	Solyc01g073950.3	1:81180678-81184976	OHr	12Hr	OK	6.7716	22.7503	1.74832	2.26018	0.00125	0.0301039	yes	A0A3Q7EH34	-	Bromo domain-containing protein	Solanum lycopersicum (Tomato) (Lycopersicon esculentum)	-	histone acetylation [GO:0016573]	NuA4 histone acetyltransferase complex [GO:0035267]	NuA4 histone acetyltransferase complex [GO:0035267]; histone acetylation [GO:0016573]	-	GO:0016573; GO:0035267	-	sly:101251918;	-	-
XLOC_020454	XLOC_020454	Solyc04g056270.3	4:53863354-53874119	OHr	12Hr	OK	6.90572	23.0397	1.73826	2.51433	0.0003	0.0107113	yes	A0A3Q7G683	-	Uncharacterized protein	Solanum lycopersicum (Tomato) (Lycopersicon esculentum)	-	positive regulation of transcription by RNA polymerase II [GO:0045944]	nucleus [GO:0005634]	nucleus [GO:0005634]; calmodulin binding [GO:0005516]; sequence-specific DNA binding [GO:0043565]; positive regulation of transcription by RNA polymerase II [GO:0045944]	calmodulin binding [GO:0005516]; sequence-specific DNA binding [GO:0043565]	GO:0005516; GO:0005634; GO:0043565; GO:0045944	-	sly:543578;	K21596;	-
XLOC_013470	XLOC_013470	Solyc02g031710.3	2:27255184-27256647	OHr	12Hr	OK	18.9398	63.1578	1.73754	2.47608	0.00085	0.0230934	yes	A0A3Q7FHG0	-	RING-type domain-containing protein	Solanum lycopersicum (Tomato) (Lycopersicon esculentum)	-	regulation of programmed cell death [GO:0043067]	-	metal ion binding [GO:0046872]; ubiquitin-protein transferase activity [GO:0004842]; regulation of programmed cell death [GO:0043067]	metal ion binding [GO:0046872]; ubiquitin-protein transferase activity [GO:0004842]	GO:0004842; GO:0043067; GO:0046872	-	sly:101246293;	K19042;	-
XLOC_018228	XLOC_018228	Solyc03g121660.3	3:71243142-71248221	OHr	12Hr	OK	4.67298	15.582	1.73746	2.49906	0.0004	0.0134791	yes	A0A3Q7FXF1	-	C2H2-type domain-containing protein	Solanum lycopersicum (Tomato) (Lycopersicon esculentum)	-	-	nucleus [GO:0005634]	nucleus [GO:0005634]; DNA-binding transcription factor activity [GO:0003700]	DNA-binding transcription factor activity [GO:0003700]	GO:0003700; GO:0005634	-	sly:101264502;	-	-
XLOC_030830	XLOC_030830	Solyc08g066810.3	8:55726461-55730370	OHr	12Hr	OK	7.89967	26.2109	1.7303	2.40269	0.0015	0.0343184	yes	A0A3Q7HNV7	-	Mannan endo-1,4-beta-mannosidase (EC 3.2.1.78)	Solanum lycopersicum (Tomato) (Lycopersicon esculentum)	-	carbohydrate metabolic process [GO:0005975]	extracellular region [GO:0005576]	extracellular region [GO:0005576]; mannan endo-1,4-beta-mannosidase activity [GO:0016985]; carbohydrate metabolic process [GO:0005975]	mannan endo-1,4-beta-mannosidase activity [GO:0016985]	GO:0005576; GO:0005975; GO:0016985	-	-	-	-
XLOC_020617	XLOC_020617	Solyc04g072570.3	4:59623752-59636368	OHr	12Hr	OK	10.1937	33.7129	1.72562	2.27436	0.0026	0.0493546	yes	A0A3Q7G835	-	Non-specific serine/threonine protein kinase (EC 2.7.11.1)	Solanum lycopersicum (Tomato) (Lycopersicon esculentum)	-	-	integral component of membrane [GO:0016021]	integral component of membrane [GO:0016021]; ATP binding [GO:0005524]; signaling receptor binding [GO:0005102]; transmembrane receptor protein serine/threonine kinase activity [GO:0004675]	ATP binding [GO:0005524]; signaling receptor binding [GO:0005102]; transmembrane receptor protein serine/threonine kinase activity [GO:0004675]	GO:0004675; GO:0005102; GO:0005524; GO:0016021	-	-	-	-
XLOC_029624	XLOC_029624	Solyc08g067030.3	8:55998580-56003515	OHr	12Hr	OK	85.1033	281.164	1.72412	2.29699	0.00245	0.0475453	yes	A0A3Q7HRC2	101262737	Uncharacterized protein	Solanum lycopersicum (Tomato) (Lycopersicon esculentum)	-	-	-	-	-	-	-	sly:101262737;	-	-
XLOC_016208	XLOC_016208	Solyc03g114720.3	3:66108772-66115562	OHr	12Hr	OK	7.09992	23.3772	1.71923	2.50509	0.0004	0.0134791	yes	A0A3Q7GGC3	101263596	BHLH domain-containing protein	Solanum lycopersicum (Tomato) (Lycopersicon esculentum)	-	-	nucleus [GO:0005634]	nucleus [GO:0005634]; protein dimerization activity [GO:0046983]	protein dimerization activity [GO:0046983]	GO:0005634; GO:0046983	-	-	-	-
XLOC_000788	XLOC_000788	Solyc01g066870.3	1:74906809-74910767	OHr	12Hr	OK	12.2761	40.3329	1.7161	2.43648	0.00055	0.0168667	yes	A0A3Q7EG04	-	PPM-type phosphatase domain-containing protein	Solanum lycopersicum (Tomato) (Lycopersicon esculentum)	-	-	-	magnesium-dependent protein serine/threonine phosphatase activity [GO:0004724]; protein serine/threonine phosphatase activity [GO:0004722]	magnesium-dependent protein serine/threonine phosphatase activity [GO:0004724]; protein serine/threonine phosphatase activity [GO:0004722]	GO:0004722; GO:0004724	-	sly:101253417;	-	-
XLOC_018681	XLOC_018681	Solyc04g016270.2	4:7066661-7067107	OHr	12Hr	OK	71.5585	234.86	1.7146	2.39622	0.0015	0.0343184	yes	A0A3Q7G141	-	Uncharacterized protein	Solanum lycopersicum (Tomato) (Lycopersicon esculentum)	-	-	integral component of membrane [GO:0016021]	integral component of membrane [GO:0016021]	-	GO:0016021	-	-	-	-
XLOC_016173	XLOC_016173	Solyc03g114130.1	3:65634230-65634656	OHr	12Hr	OK	38.843	127.291	1.71241	2.52233	0.00105	0.0268491	yes	A0A3Q7FT02	101250679	Uncharacterized protein	Solanum lycopersicum (Tomato) (Lycopersicon esculentum)	-	-	-	-	-	-	-	sly:101250679;	-	-
XLOC_004281	XLOC_004281	Solyc10g006040.1	10:777978-779076	OHr	12Hr	OK	29.1703	95.5926	1.7124	2.40479	0.0004	0.0134791	yes	A0A3Q7I9W9	101245503	Serine O-acetyltransferase (EC 2.3.1.30)	Solanum lycopersicum (Tomato) (Lycopersicon esculentum)	PATHWAY: Amino-acid biosynthesis; L-cysteine biosynthesis; L-cysteine from L-serine: step 1/2. {ECO:0000256|ARBA:ARBA00004876}.	cysteine biosynthetic process from serine [GO:0006535]	cytosol [GO:0005829]	cytosol [GO:0005829]; serine O-acetyltransferase activity [GO:0009001]; cysteine biosynthetic process from serine [GO:0006535]	serine O-acetyltransferase activity [GO:0009001]	GO:0005829; GO:0006535; GO:0009001	UPA00136;UER00199	sly:101245503;	K00640;	Metabolic pathways; Biosynthesis of secondary metabolites; Carbon metabolism; Biosynthesis of amino acids; Sulfur metabolism; Cysteine and methionine metabolism;
XLOC_025584	XLOC_025584	Solyc06g053980.3	6:36953726-36955113	OHr	12Hr	OK	13.5562	44.3558	1.71017	2.34263	0.0016	0.0362722	yes	A0A3Q7HPJ9	101258376	Chlorophyllase (EC 3.1.1.14)	Solanum lycopersicum (Tomato) (Lycopersicon esculentum)	PATHWAY: Porphyrin-containing compound metabolism; chlorophyll degradation. {ECO:0000256|ARBA:ARBA00005212}.	chlorophyll catabolic process [GO:0015996]	-	chlorophyllase activity [GO:0047746]; pheophytinase b activity [GO:0102293]; chlorophyll catabolic process [GO:0015996]	chlorophyllase activity [GO:0047746]; pheophytinase b activity [GO:0102293]	GO:0015996; GO:0047746; GO:0102293	UPA00674	sly:101258376;	K08099;	Metabolic pathways; Biosynthesis of secondary metabolites; Porphyrin and chlorophyll metabolism;
XLOC_032368	XLOC_032368	Solyc09g076010.3	9:68119029-68131937	OHr	12Hr	OK	4.61453	15.0323	1.70381	2.29579	0.00045	0.0145709	yes	A0A3Q7I7X9	101253531	PHD-type domain-containing protein	Solanum lycopersicum (Tomato) (Lycopersicon esculentum)	-	-	-	metal ion binding [GO:0046872]	metal ion binding [GO:0046872]	GO:0046872	-	sly:101253531;	-	-
XLOC_000629	XLOC_000629	Solyc01g057260.3	1:60238776-60242259	OHr	12Hr	OK	16.1577	52.5116	1.70042	2.3386	0.0009	0.0241873	yes	A0A3Q7EEA8	-	Uncharacterized protein	Solanum lycopersicum (Tomato) (Lycopersicon esculentum)	-	-	-	-	-	-	-	-	-	-
XLOC_003857	XLOC_003857	Solyc01g104510.3	1:92867031-92871950	OHr	12Hr	OK	21.7177	70.4148	1.69701	2.45804	0.00055	0.0168667	yes	O22466	MSI1	WD-40 repeat-containing protein MSI1	Solanum lycopersicum (Tomato) (Lycopersicon esculentum)	-	-	nucleus [GO:0005634]	nucleus [GO:0005634]	-	GO:0005634	-	sly:543534;	K10752;	Cellular senescence;
XLOC_003359	XLOC_003359	Solyc01g091020.3	1:84600399-84609114	OHr	12Hr	OK	19.1904	62.1631	1.69567	2.39845	0.00125	0.0301039	yes	A0A3Q7EK19	-	Golgi SNAP receptor complex member 1	Solanum lycopersicum (Tomato) (Lycopersicon esculentum)	-	endoplasmic reticulum to Golgi vesicle-mediated transport [GO:0006888]; protein transport [GO:0015031]; regulation of vesicle targeting, to, from or within Golgi [GO:0048209]; vesicle fusion [GO:0006906]	cis-Golgi network [GO:0005801]; Golgi medial cisterna [GO:0005797]; Golgi membrane [GO:0000139]; integral component of membrane [GO:0016021]; SNARE complex [GO:0031201]	cis-Golgi network [GO:0005801]; Golgi medial cisterna [GO:0005797]; Golgi membrane [GO:0000139]; integral component of membrane [GO:0016021]; SNARE complex [GO:0031201]; SNAP receptor activity [GO:0005484]; endoplasmic reticulum to Golgi vesicle-mediated transport [GO:0006888]; protein transport [GO:0015031]; regulation of vesicle targeting, to, from or within Golgi [GO:0048209]; vesicle fusion […	SNAP receptor activity [GO:0005484]	GO:0000139; GO:0005484; GO:0005797; GO:0005801; GO:0006888; GO:0006906; GO:0015031; GO:0016021; GO:0031201; GO:0048209	-	sly:101247066;	K08495;	SNARE interactions in vesicular transport;
XLOC_015658	XLOC_015658	Solyc03g080080.3	3:53409876-53414165	OHr	12Hr	OK	13.0527	42.26	1.69495	2.3181	0.00095	0.0249526	yes	A0A3Q7G9F3	-	Endo/exonuclease/phosphatase domain-containing protein	Solanum lycopersicum (Tomato) (Lycopersicon esculentum)	-	-	-	3'-5'-exoribonuclease activity [GO:0000175]	3'-5'-exoribonuclease activity [GO:0000175]	GO:0000175	-	-	-	-
XLOC_007094	XLOC_007094	Solyc11g012320.2	11:5177521-5178924	OHr	12Hr	OK	53.6324	173.558	1.69425	2.49323	0.0009	0.0241873	yes	A0A3Q7IRS5	-	Uncharacterized protein	Solanum lycopersicum (Tomato) (Lycopersicon esculentum)	-	-	-	-	-	-	-	-	-	-
XLOC_013908	XLOC_013908	Solyc02g069100.3	2:39631614-39635305	OHr	12Hr	OK	32.2954	104.335	1.69182	2.54103	0.00085	0.0230934	yes	A0A3Q7F1S0	-	Pept_C1 domain-containing protein	Solanum lycopersicum (Tomato) (Lycopersicon esculentum)	-	proteolysis involved in cellular protein catabolic process [GO:0051603]; regulation of catalytic activity [GO:0050790]	extracellular space [GO:0005615]; lysosome [GO:0005764]	extracellular space [GO:0005615]; lysosome [GO:0005764]; cysteine-type endopeptidase activity [GO:0004197]; proteolysis involved in cellular protein catabolic process [GO:0051603]; regulation of catalytic activity [GO:0050790]	cysteine-type endopeptidase activity [GO:0004197]	GO:0004197; GO:0005615; GO:0005764; GO:0050790; GO:0051603	-	-	-	-
XLOC_021971	XLOC_021971	Solyc05g051030.3	5:62069079-62075500	OHr	12Hr	OK	17.6543	56.594	1.68063	2.43061	0.00045	0.0145709	yes	A0A3Q7GLY1	101264011	Uncharacterized protein	Solanum lycopersicum (Tomato) (Lycopersicon esculentum)	-	vesicle-mediated transport [GO:0016192]	integral component of membrane [GO:0016021]	integral component of membrane [GO:0016021]; vesicle-mediated transport [GO:0016192]	-	GO:0016021; GO:0016192	-	sly:101264011;	K20368;	-
XLOC_001955	XLOC_001955	Solyc01g110000.3	1:96740691-96746954	OHr	12Hr	OK	19.0365	60.9626	1.67915	2.32771	0.00095	0.0249526	yes	A0A3Q7ETD3	104645427	Beta-galactosidase (EC 3.2.1.23)	Solanum lycopersicum (Tomato) (Lycopersicon esculentum)	-	carbohydrate metabolic process [GO:0005975]	cell wall [GO:0005618]; vacuole [GO:0005773]	cell wall [GO:0005618]; vacuole [GO:0005773]; beta-galactosidase activity [GO:0004565]; carbohydrate metabolic process [GO:0005975]	beta-galactosidase activity [GO:0004565]	GO:0004565; GO:0005618; GO:0005773; GO:0005975	-	sly:104645427;	-	-
XLOC_015037	XLOC_015037	Solyc03g006980.3	3:1541359-1544698	OHr	12Hr	OK	12.1537	38.8852	1.67782	2.32928	0.0011	0.0276399	yes	A0A3Q7FFW4	-	Alpha-L-fucosidase (EC 3.2.1.51)	Solanum lycopersicum (Tomato) (Lycopersicon esculentum)	-	fucose metabolic process [GO:0006004]; glycoside catabolic process [GO:0016139]	lysosome [GO:0005764]	lysosome [GO:0005764]; alpha-L-fucosidase activity [GO:0004560]; fucose metabolic process [GO:0006004]; glycoside catabolic process [GO:0016139]	alpha-L-fucosidase activity [GO:0004560]	GO:0004560; GO:0005764; GO:0006004; GO:0016139	-	-	-	-
XLOC_022993	XLOC_022993	Solyc05g025810.3	5:36892174-36895749	OHr	12Hr	OK	70.8153	225.87	1.67336	2.36476	0.00175	0.0385177	yes	A0A3Q7HC96	-	Str_synth domain-containing protein	Solanum lycopersicum (Tomato) (Lycopersicon esculentum)	-	biosynthetic process [GO:0009058]	vacuole [GO:0005773]	vacuole [GO:0005773]; strictosidine synthase activity [GO:0016844]; biosynthetic process [GO:0009058]	strictosidine synthase activity [GO:0016844]	GO:0005773; GO:0009058; GO:0016844	-	sly:101261815;	-	-
XLOC_001101	XLOC_001101	Solyc01g088400.3	1:83075329-83090285	OHr	12Hr	OK	5.52168	17.5809	1.67083	2.18301	0.0026	0.0493546	yes	A0A3Q7EJF1	-	Uncharacterized protein	Solanum lycopersicum (Tomato) (Lycopersicon esculentum)	-	sterol biosynthetic process [GO:0016126]	endoplasmic reticulum membrane [GO:0005789]; integral component of membrane [GO:0016021]; membrane [GO:0016020]	endoplasmic reticulum membrane [GO:0005789]; integral component of membrane [GO:0016021]; membrane [GO:0016020]; C-4 methylsterol oxidase activity [GO:0000254]; iron ion binding [GO:0005506]; oxidoreductase activity [GO:0016491]; sterol biosynthetic process [GO:0016126]	C-4 methylsterol oxidase activity [GO:0000254]; iron ion binding [GO:0005506]; oxidoreductase activity [GO:0016491]	GO:0000254; GO:0005506; GO:0005789; GO:0016020; GO:0016021; GO:0016126; GO:0016491	-	-	-	-
XLOC_023385	XLOC_023385	Solyc05g053820.3	5:64703527-64705708	OHr	12Hr	OK	8.8519	28.1338	1.66825	2.08071	0.0019	0.041091	yes	A0A3Q7GK81	101255792	Uncharacterized protein	Solanum lycopersicum (Tomato) (Lycopersicon esculentum)	-	-	-	quercetin 3-O-glucosyltransferase activity [GO:0080043]; quercetin 7-O-glucosyltransferase activity [GO:0080044]	quercetin 3-O-glucosyltransferase activity [GO:0080043]; quercetin 7-O-glucosyltransferase activity [GO:0080044]	GO:0080043; GO:0080044	-	sly:101255792;	-	-
XLOC_030254	XLOC_030254	Solyc08g006330.3	8:990128-995279	OHr	12Hr	OK	15.9015	50.4106	1.66457	2.27164	0.0021	0.0431617	yes	A0A3Q7HH84	-	Uncharacterized protein	Solanum lycopersicum (Tomato) (Lycopersicon esculentum)	-	-	-	quercetin 3-O-glucosyltransferase activity [GO:0080043]; quercetin 7-O-glucosyltransferase activity [GO:0080044]	quercetin 3-O-glucosyltransferase activity [GO:0080043]; quercetin 7-O-glucosyltransferase activity [GO:0080044]	GO:0080043; GO:0080044	-	-	-	-
XLOC_000794	XLOC_000794	Solyc01g067010.3	1:75164880-75166353	OHr	12Hr	OK	11.9756	37.9139	1.66263	2.29123	0.0018	0.0392703	yes	A0A3Q7EG27	-	F-box domain-containing protein	Solanum lycopersicum (Tomato) (Lycopersicon esculentum)	-	-	integral component of membrane [GO:0016021]	integral component of membrane [GO:0016021]	-	GO:0016021	-	-	-	-
XLOC_029667	XLOC_029667	Solyc08g067920.3	8:57034982-57044788	OHr	12Hr	OK	7.57439	23.9738	1.66226	2.20517	0.00165	0.0368295	yes	A0A3Q7HRP0	101258290	Tudor domain-containing protein	Solanum lycopersicum (Tomato) (Lycopersicon esculentum)	-	-	-	-	-	-	-	sly:101258290;	-	-
XLOC_006686	XLOC_006686	Solyc10g084430.2	10:64095486-64096972	OHr	12Hr	OK	22.7138	71.7179	1.65877	2.29577	0.00135	0.0317213	yes	A0A3Q7JGH1	101254650	RING-type domain-containing protein	Solanum lycopersicum (Tomato) (Lycopersicon esculentum)	-	ubiquitin-dependent protein catabolic process [GO:0006511]	-	ubiquitin protein ligase activity [GO:0061630]; ubiquitin-dependent protein catabolic process [GO:0006511]	ubiquitin protein ligase activity [GO:0061630]	GO:0006511; GO:0061630	-	sly:101254650;	-	-
XLOC_010204	XLOC_010204	Solyc12g095910.2	12:65994274-65999693	OHr	12Hr	OK	26.4366	83.4018	1.65754	2.41633	0.00045	0.0145709	yes	A0A3Q7JDJ0	778274	Uncharacterized protein	Solanum lycopersicum (Tomato) (Lycopersicon esculentum)	-	proteolysis involved in cellular protein catabolic process [GO:0051603]; vacuolar protein processing [GO:0006624]	vacuole [GO:0005773]	vacuole [GO:0005773]; cysteine-type endopeptidase activity [GO:0004197]; proteolysis involved in cellular protein catabolic process [GO:0051603]; vacuolar protein processing [GO:0006624]	cysteine-type endopeptidase activity [GO:0004197]	GO:0004197; GO:0005773; GO:0006624; GO:0051603	-	sly:778274;	K01369;	Lysosome;
XLOC_017601	XLOC_017601	Solyc03g097585.1	3:61358846-61388027	OHr	12Hr	OK	7.52798	23.7268	1.65618	2.09903	0.0017	0.0376555	yes	A0A3Q7GCS8	-	Uncharacterized protein	Solanum lycopersicum (Tomato) (Lycopersicon esculentum)	-	carbohydrate transport [GO:0008643]	integral component of membrane [GO:0016021]	integral component of membrane [GO:0016021]; sugar transmembrane transporter activity [GO:0051119]; carbohydrate transport [GO:0008643]	sugar transmembrane transporter activity [GO:0051119]	GO:0008643; GO:0016021; GO:0051119	-	-	-	-
XLOC_024525	XLOC_024525	Solyc06g069410.3	6:43283402-43286967	OHr	12Hr	OK	11.1853	35.2059	1.65422	2.22842	0.0026	0.0493546	yes	A0A3Q7H0J9	101262428	Uncharacterized protein	Solanum lycopersicum (Tomato) (Lycopersicon esculentum)	-	-	integral component of membrane [GO:0016021]; mitochondrial inner membrane [GO:0005743]	integral component of membrane [GO:0016021]; mitochondrial inner membrane [GO:0005743]; ATP:ADP antiporter activity [GO:0005471]	ATP:ADP antiporter activity [GO:0005471]	GO:0005471; GO:0005743; GO:0016021	-	sly:101262428;	K05863;	Calcium signaling pathway; cGMP-PKG signaling pathway; Necroptosis; Cellular senescence;
XLOC_007133	XLOC_007133	Solyc11g012930.2	11:5776935-5780201	OHr	12Hr	OK	10.8556	34.0237	1.6481	2.22004	0.0018	0.0392703	yes	A0A3Q7IS22	101247182	WAT1-related protein	Solanum lycopersicum (Tomato) (Lycopersicon esculentum)	-	-	integral component of membrane [GO:0016021]; plasma membrane [GO:0005886]	integral component of membrane [GO:0016021]; plasma membrane [GO:0005886]; transmembrane transporter activity [GO:0022857]	transmembrane transporter activity [GO:0022857]	GO:0005886; GO:0016021; GO:0022857	-	sly:101247182;	-	-
XLOC_020258	XLOC_020258	Solyc04g049710.3	4:43077155-43091362	OHr	12Hr	OK	12.7398	39.8683	1.6459	2.32812	0.00205	0.0423342	yes	A0A3Q7G4H7	101253887	LisH domain-containing protein	Solanum lycopersicum (Tomato) (Lycopersicon esculentum)	-	-	-	-	-	-	-	sly:101253887;	K16546;	-
XLOC_012271	XLOC_012271	Solyc02g071285.1	2:41349199-41352965	OHr	12Hr	OK	19.8607	62.1371	1.64554	2.34682	0.0013	0.0309649	yes	A0A3Q7F4A1	-	Uncharacterized protein	Solanum lycopersicum (Tomato) (Lycopersicon esculentum)	-	-	integral component of membrane [GO:0016021]	integral component of membrane [GO:0016021]	-	GO:0016021	-	-	-	-
XLOC_014765	XLOC_014765	Solyc02g090840.3	2:52950594-52951857	OHr	12Hr	OK	89.4303	278.98	1.64133	2.1817	0.00215	0.0435713	yes	A0A3Q7FYA3	101244139	Uncharacterized protein	Solanum lycopersicum (Tomato) (Lycopersicon esculentum)	-	-	-	-	-	-	-	sly:101244139;	-	-
XLOC_006824	XLOC_006824	Solyc11g005460.2	11:367073-378635	OHr	12Hr	OK	8.42045	26.1578	1.63527	2.13381	0.0023	0.0457056	yes	A0A3Q7INS9	-	Uncharacterized protein	Solanum lycopersicum (Tomato) (Lycopersicon esculentum)	-	intracellular protein transport [GO:0006886]	membrane [GO:0016020]	membrane [GO:0016020]; intracellular protein transport [GO:0006886]	-	GO:0006886; GO:0016020	-	sly:101264776;	-	-
XLOC_031456	XLOC_031456	Solyc09g007200.3	9:817262-827197	OHr	12Hr	OK	19.5125	60.3423	1.62877	2.41575	0.00085	0.0230934	yes	A0A3Q7HW73	-	Uncharacterized protein	Solanum lycopersicum (Tomato) (Lycopersicon esculentum)	-	-	-	-	-	-	-	-	-	-
XLOC_017105	XLOC_017105	Solyc03g058380.3	3:26279499-26289534	OHr	12Hr	OK	27.5237	85.0038	1.62685	2.20511	0.00265	0.0499764	yes	A0A3Q7FKF3	-	Eukaryotic translation initiation factor 5B (Translation initiation factor IF-2)	Solanum lycopersicum (Tomato) (Lycopersicon esculentum)	-	-	-	GTP binding [GO:0005525]; GTPase activity [GO:0003924]; translation initiation factor activity [GO:0003743]	GTPase activity [GO:0003924]; GTP binding [GO:0005525]; translation initiation factor activity [GO:0003743]	GO:0003743; GO:0003924; GO:0005525	-	-	-	-
XLOC_019316	XLOC_019316	Solyc04g072900.1	4:59953855-59954650	OHr	12Hr	OK	22.4603	69.1069	1.62145	2.40551	0.0009	0.0241873	yes	Q8GZE8	DREB3 543714	Dehydration-responsive element binding protein 3	Solanum lycopersicum (Tomato) (Lycopersicon esculentum)	-	defense response [GO:0006952]	nucleus [GO:0005634]	nucleus [GO:0005634]; DNA-binding transcription factor activity [GO:0003700]; sequence-specific DNA binding [GO:0043565]; defense response [GO:0006952]	DNA-binding transcription factor activity [GO:0003700]; sequence-specific DNA binding [GO:0043565]	GO:0003700; GO:0005634; GO:0006952; GO:0043565	-	sly:543714;	K09286;	-
XLOC_031130	XLOC_031130	Solyc08g077440.3	8:61447245-61457247	OHr	12Hr	OK	18.6534	57.3282	1.6198	2.32825	0.0008	0.0221503	yes	A0A3Q7HU70	101256614	Lon protease homolog 2, peroxisomal (EC 3.4.21.-)	Solanum lycopersicum (Tomato) (Lycopersicon esculentum)	-	protein import into peroxisome matrix [GO:0016558]; protein processing [GO:0016485]; protein quality control for misfolded or incompletely synthesized proteins [GO:0006515]; protein targeting to peroxisome [GO:0006625]	peroxisomal matrix [GO:0005782]	peroxisomal matrix [GO:0005782]; ATP binding [GO:0005524]; ATP-dependent peptidase activity [GO:0004176]; serine-type endopeptidase activity [GO:0004252]; protein import into peroxisome matrix [GO:0016558]; protein processing [GO:0016485]; protein quality control for misfolded or incompletely synthesized proteins [GO:0006515]; protein targeting to peroxisome [GO:0006625]	ATP binding [GO:0005524]; ATP-dependent peptidase activity [GO:0004176]; serine-type endopeptidase activity [GO:0004252]	GO:0004176; GO:0004252; GO:0005524; GO:0005782; GO:0006515; GO:0006625; GO:0016485; GO:0016558	-	sly:101256614;	K01338;	-
XLOC_003014	XLOC_003014	Solyc01g068130.3	1:77047849-77051726	OHr	12Hr	OK	11.2139	34.4509	1.61925	2.32977	0.00135	0.0317213	yes	A0A3Q7F081	101260262	Uncharacterized protein	Solanum lycopersicum (Tomato) (Lycopersicon esculentum)	-	-	-	-	-	-	-	sly:101260262;	-	-
XLOC_010473	XLOC_010473	Solyc12g006700.2	12:1164493-1166331	OHr	12Hr	OK	19.2795	59.115	1.61646	2.41552	0.00095	0.0249526	yes	A0A3Q7J239	-	Uncharacterized protein	Solanum lycopersicum (Tomato) (Lycopersicon esculentum)	-	-	-	-	-	-	-	-	-	-
XLOC_001511	XLOC_001511	Solyc01g099840.3	1:89862093-89864203	OHr	12Hr	OK	43.6851	132.664	1.60256	2.31156	0.001	0.0260299	yes	A0A3Q7ENM6	101259198	Uncharacterized protein	Solanum lycopersicum (Tomato) (Lycopersicon esculentum)	-	-	-	-	-	-	-	sly:101259198;	-	-
XLOC_033133	XLOC_033133	Solyc09g030390.3	9:32031816-32041227	OHr	12Hr	OK	8.01149	24.3274	1.60244	2.24857	0.00125	0.0301039	yes	A0A3Q7HZW4	101263053	PWI domain-containing protein	Solanum lycopersicum (Tomato) (Lycopersicon esculentum)	-	mRNA processing [GO:0006397]	-	mRNA processing [GO:0006397]	-	GO:0006397	-	sly:101263053;	K13171;	RNA transport; mRNA surveillance pathway;
XLOC_022457	XLOC_022457	Solyc05g009360.3	5:3502084-3505491	OHr	12Hr	OK	22.6332	68.6452	1.60072	2.33783	0.0018	0.0392703	yes	A0A3Q7H6Y2	101254996	Uncharacterized protein	Solanum lycopersicum (Tomato) (Lycopersicon esculentum)	-	-	-	-	-	-	-	sly:101254996;	-	-
XLOC_003882	XLOC_003882	Solyc01g104950.3	1:93164618-93168894	OHr	12Hr	OK	29.911	90.1968	1.5924	2.26479	0.00245	0.0475453	yes	A0A3Q7EQN7	543515	Fn3_like domain-containing protein	Solanum lycopersicum (Tomato) (Lycopersicon esculentum)	-	arabinan catabolic process [GO:0031222]; xylan catabolic process [GO:0045493]	extracellular region [GO:0005576]; plant-type cell wall [GO:0009505]	extracellular region [GO:0005576]; plant-type cell wall [GO:0009505]; alpha-L-arabinofuranosidase activity [GO:0046556]; hydrolase activity, hydrolyzing O-glycosyl compounds [GO:0004553]; xylan 1,4-beta-xylosidase activity [GO:0009044]; arabinan catabolic process [GO:0031222]; xylan catabolic process [GO:0045493]	alpha-L-arabinofuranosidase activity [GO:0046556]; hydrolase activity, hydrolyzing O-glycosyl compounds [GO:0004553]; xylan 1,4-beta-xylosidase activity [GO:0009044]	GO:0004553; GO:0005576; GO:0009044; GO:0009505; GO:0031222; GO:0045493; GO:0046556	-	sly:543515;	K15920;	Metabolic pathways; Amino sugar and nucleotide sugar metabolism;
XLOC_011204	XLOC_011204	Solyc12g044860.2	12:61142367-61150032	OHr	12Hr	OK	18.1236	54.4433	1.58688	2.31534	0.0017	0.0376555	yes	A0A3Q7JA83	-	Uncharacterized protein	Solanum lycopersicum (Tomato) (Lycopersicon esculentum)	-	-	cytoplasm [GO:0005737]; nucleus [GO:0005634]; ribonucleoprotein complex [GO:1990904]	cytoplasm [GO:0005737]; nucleus [GO:0005634]; ribonucleoprotein complex [GO:1990904]; ATP binding [GO:0005524]; RNA binding [GO:0003723]; RNA helicase activity [GO:0003724]	ATP binding [GO:0005524]; RNA binding [GO:0003723]; RNA helicase activity [GO:0003724]	GO:0003723; GO:0003724; GO:0005524; GO:0005634; GO:0005737; GO:1990904	-	-	-	-
XLOC_010657	XLOC_010657	Solyc12g013750.2	12:4571804-4574206	OHr	12Hr	OK	29.1805	87.1063	1.57777	2.36609	0.0006	0.0178644	yes	A0A3Q7JT64	-	Uncharacterized protein	Solanum lycopersicum (Tomato) (Lycopersicon esculentum)	-	-	-	mannan endo-1,4-beta-mannosidase activity [GO:0016985]	mannan endo-1,4-beta-mannosidase activity [GO:0016985]	GO:0016985	-	-	-	-
XLOC_012322	XLOC_012322	Solyc02g072260.3	2:42127168-42129664	OHr	12Hr	OK	23.8441	71.0903	1.57602	2.27188	0.00205	0.0423342	yes	A0A3Q7F3B7	-	Rho_N domain-containing protein	Solanum lycopersicum (Tomato) (Lycopersicon esculentum)	-	DNA-templated transcription, termination [GO:0006353]	-	DNA-templated transcription, termination [GO:0006353]	-	GO:0006353	-	-	-	-
XLOC_005449	XLOC_005449	Solyc10g085850.1	10:65027134-65027311	OHr	12Hr	OK	1518.14	4523.72	1.5752	2.37612	0.00225	0.044969	yes	Q41336	TPSI1	TPSI1 (TPSI1 protein)	Solanum lycopersicum (Tomato) (Lycopersicon esculentum)	-	-	-	-	-	-	-	-	-	-
XLOC_020184	XLOC_020184	Solyc04g024520.3	4:30306338-30310671	OHr	12Hr	OK	16.8567	50.2111	1.57468	2.38198	0.0012	0.0293882	yes	A0A3Q7G188	101252477	Protein TSSC4	Solanum lycopersicum (Tomato) (Lycopersicon esculentum)	-	-	-	-	-	-	-	sly:101252477;	-	-
XLOC_022388	XLOC_022388	Solyc05g007880.3	5:2319833-2322464	OHr	12Hr	OK	13.369	39.8069	1.57412	2.1343	0.00235	0.0462761	yes	A0A3Q7GDS7	101248009	Dof-type domain-containing protein	Solanum lycopersicum (Tomato) (Lycopersicon esculentum)	-	-	-	DNA binding [GO:0003677]; DNA-binding transcription factor activity [GO:0003700]	DNA binding [GO:0003677]; DNA-binding transcription factor activity [GO:0003700]	GO:0003677; GO:0003700	-	sly:101248009;	-	-
XLOC_015739	XLOC_015739	Solyc03g083400.3	3:54699813-54703766	OHr	12Hr	OK	27.1087	80.4926	1.5701	2.19308	0.0024	0.0468364	yes	A0A3Q7GA97	101255179	CCT domain-containing protein	Solanum lycopersicum (Tomato) (Lycopersicon esculentum)	-	-	nucleus [GO:0005634]	nucleus [GO:0005634]	-	GO:0005634	-	sly:101255179;	-	-
XLOC_015102	XLOC_015102	Solyc03g025420.3	3:2866573-2874196	OHr	12Hr	OK	24.1856	71.4097	1.56197	2.20793	0.0021	0.0431617	yes	A0A3Q7FEP6	101257146	Skp1 domain-containing protein	Solanum lycopersicum (Tomato) (Lycopersicon esculentum)	PATHWAY: Protein modification; protein ubiquitination. {ECO:0000256|ARBA:ARBA00004906}.	protein ubiquitination [GO:0016567]; SCF-dependent proteasomal ubiquitin-dependent protein catabolic process [GO:0031146]	cytoplasm [GO:0005737]; nucleus [GO:0005634]	cytoplasm [GO:0005737]; nucleus [GO:0005634]; cullin family protein binding [GO:0097602]; protein ubiquitination [GO:0016567]; SCF-dependent proteasomal ubiquitin-dependent protein catabolic process [GO:0031146]	cullin family protein binding [GO:0097602]	GO:0005634; GO:0005737; GO:0016567; GO:0031146; GO:0097602	UPA00143	sly:101257146;	-	-
XLOC_001289	XLOC_001289	Solyc01g095580.3	1:86668328-86672465	OHr	12Hr	OK	17.7703	52.4131	1.56046	2.25618	0.00215	0.0435713	yes	A0A3Q7ELB9	-	Uncharacterized protein	Solanum lycopersicum (Tomato) (Lycopersicon esculentum)	-	-	cytoplasm [GO:0005737]	cytoplasm [GO:0005737]; acid-amino acid ligase activity [GO:0016881]	acid-amino acid ligase activity [GO:0016881]	GO:0005737; GO:0016881	-	sly:101268624;	K14506;	Plant hormone signal transduction;
XLOC_012471	XLOC_012471	Solyc02g079220.3	2:44386816-44390325	OHr	12Hr	OK	7.64455	22.5281	1.55922	2.1325	0.0026	0.0493546	yes	D0EXD9	HT1 543737	Hexose transporter 1	Solanum lycopersicum (Tomato) (Lycopersicon esculentum)	-	phosphate ion transport [GO:0006817]	integral component of membrane [GO:0016021]	integral component of membrane [GO:0016021]; transmembrane transporter activity [GO:0022857]; phosphate ion transport [GO:0006817]	transmembrane transporter activity [GO:0022857]	GO:0006817; GO:0016021; GO:0022857	-	sly:543737;	K24193;	-
XLOC_032584	XLOC_032584	Solyc09g092480.2	9:72036746-72046299	OHr	12Hr	OK	33.0223	96.8343	1.55208	2.15967	0.0017	0.0376555	yes	A0A3Q7IA70	-	Uncharacterized protein	Solanum lycopersicum (Tomato) (Lycopersicon esculentum)	-	-	-	quercetin 3-O-glucosyltransferase activity [GO:0080043]; quercetin 7-O-glucosyltransferase activity [GO:0080044]	quercetin 3-O-glucosyltransferase activity [GO:0080043]; quercetin 7-O-glucosyltransferase activity [GO:0080044]	GO:0080043; GO:0080044	-	-	-	-
XLOC_026824	XLOC_026824	Solyc07g021700.3	7:21202604-21206101	OHr	12Hr	OK	32.9763	96.6056	1.55068	2.26191	0.00195	0.0419117	yes	A0A3Q7HA48	101255415	Uncharacterized protein	Solanum lycopersicum (Tomato) (Lycopersicon esculentum)	-	-	integral component of membrane [GO:0016021]	integral component of membrane [GO:0016021]	-	GO:0016021	-	sly:101255415;	-	-
XLOC_017840	XLOC_017840	Solyc03g114020.3	3:65542949-65544215	OHr	12Hr	OK	29.0184	84.4979	1.54195	2.25827	0.00255	0.049048	yes	A0A3Q7FSC0	101254182	Uncharacterized protein	Solanum lycopersicum (Tomato) (Lycopersicon esculentum)	-	-	-	-	-	-	-	sly:101254182;	-	-
XLOC_014804	XLOC_014804	Solyc02g091510.3	2:53420303-53425653	OHr	12Hr	OK	13.8146	40.1259	1.53834	2.23881	0.00225	0.044969	yes	A0A3Q7FCT3	101255942	Uncharacterized protein	Solanum lycopersicum (Tomato) (Lycopersicon esculentum)	-	glucose metabolic process [GO:0006006]	cytoplasm [GO:0005737]	cytoplasm [GO:0005737]; GDP-D-glucose phosphorylase activity [GO:0080048]; hydrolase activity [GO:0016787]; nucleotide binding [GO:0000166]; nucleotidyltransferase activity [GO:0016779]; glucose metabolic process [GO:0006006]	GDP-D-glucose phosphorylase activity [GO:0080048]; hydrolase activity [GO:0016787]; nucleotide binding [GO:0000166]; nucleotidyltransferase activity [GO:0016779]	GO:0000166; GO:0005737; GO:0006006; GO:0016779; GO:0016787; GO:0080048	-	sly:101255942;	K14190;	Metabolic pathways; Biosynthesis of secondary metabolites; Ascorbate and aldarate metabolism;
XLOC_012971	XLOC_012971	Solyc02g089160.3	2:51681488-51684812	OHr	12Hr	OK	12.1445	35.2087	1.53562	2.16344	0.00205	0.0423342	yes	Q43147	CYP85A1 CYP85 D	Cytochrome P450 85A1 (EC 1.14.-.-) (C6-oxidase) (Dwarf protein)	Solanum lycopersicum (Tomato) (Lycopersicon esculentum)	PATHWAY: Plant hormone biosynthesis; brassinosteroid biosynthesis.	brassinosteroid biosynthetic process [GO:0016132]; brassinosteroid homeostasis [GO:0010268]; multicellular organism development [GO:0007275]; oxidation-reduction process [GO:0055114]; sterol metabolic process [GO:0016125]	integral component of membrane [GO:0016021]	integral component of membrane [GO:0016021]; heme binding [GO:0020037]; iron ion binding [GO:0005506]; monooxygenase activity [GO:0004497]; oxidoreductase activity [GO:0016491]; oxidoreductase activity, acting on paired donors, with incorporation or reduction of molecular oxygen [GO:0016705]; brassinosteroid biosynthetic process [GO:0016132]; brassinosteroid homeostasis [GO:0010268]; multicellula…	heme binding [GO:0020037]; iron ion binding [GO:0005506]; monooxygenase activity [GO:0004497]; oxidoreductase activity [GO:0016491]; oxidoreductase activity, acting on paired donors, with incorporation or reduction of molecular oxygen [GO:0016705]	GO:0004497; GO:0005506; GO:0007275; GO:0010268; GO:0016021; GO:0016125; GO:0016132; GO:0016491; GO:0016705; GO:0020037; GO:0055114	UPA00381	sly:100037489;	K09590;	Metabolic pathways; Biosynthesis of secondary metabolites; Brassinosteroid biosynthesis;
XLOC_005671	XLOC_005671	Solyc10g008560.3	10:2654853-2663644	OHr	12Hr	OK	10.9227	31.6082	1.53297	2.24001	0.0011	0.0276399	yes	A0A3Q7IBB4	101258196	Uncharacterized protein	Solanum lycopersicum (Tomato) (Lycopersicon esculentum)	-	-	-	-	-	-	-	sly:101258196;	-	-
XLOC_008429	XLOC_008429	Solyc11g021130.1	11:13389927-13391456	OHr	12Hr	OK	30.4914	88.0251	1.52951	2.24845	0.00225	0.044969	yes	K4D762	-	Ribosomal protein S7	Solanum lycopersicum (Tomato) (Lycopersicon esculentum)	-	ribosomal small subunit assembly [GO:0000028]; translation [GO:0006412]	chloroplast [GO:0009507]; ribosome [GO:0005840]; small ribosomal subunit [GO:0015935]	chloroplast [GO:0009507]; ribosome [GO:0005840]; small ribosomal subunit [GO:0015935]; mRNA binding [GO:0003729]; rRNA binding [GO:0019843]; structural constituent of ribosome [GO:0003735]; ribosomal small subunit assembly [GO:0000028]; translation [GO:0006412]	mRNA binding [GO:0003729]; rRNA binding [GO:0019843]; structural constituent of ribosome [GO:0003735]	GO:0000028; GO:0003729; GO:0003735; GO:0005840; GO:0006412; GO:0009507; GO:0015935; GO:0019843	-	-	-	-
XLOC_015177	XLOC_015177	Solyc03g031970.3	3:4484894-4493497	OHr	12Hr	OK	9.71679	28.036	1.52873	2.28117	0.00165	0.0368295	yes	A0A3Q7FFH4	-	Auxin response factor	Solanum lycopersicum (Tomato) (Lycopersicon esculentum)	-	auxin-activated signaling pathway [GO:0009734]; regulation of transcription, DNA-templated [GO:0006355]	nucleus [GO:0005634]	nucleus [GO:0005634]; DNA binding [GO:0003677]; auxin-activated signaling pathway [GO:0009734]; regulation of transcription, DNA-templated [GO:0006355]	DNA binding [GO:0003677]	GO:0003677; GO:0005634; GO:0006355; GO:0009734	-	-	-	-
XLOC_031691	XLOC_031691	Solyc09g011690.3	9:4952750-4955055	OHr	12Hr	OK	17.5788	50.4158	1.52004	2.29051	0.0016	0.0362722	yes	A0A3Q7I0C0	101263742	Uncharacterized protein	Solanum lycopersicum (Tomato) (Lycopersicon esculentum)	-	-	-	-	-	-	-	sly:101263742;	-	-
XLOC_028852	XLOC_028852	Solyc07g064620.2	7:66816202-66817776	OHr	12Hr	OK	48.1468	137.763	1.51668	2.03242	0.0026	0.0493546	yes	A0A3Q7HFJ3	101247541	SUI1 domain-containing protein	Solanum lycopersicum (Tomato) (Lycopersicon esculentum)	-	-	-	RNA binding [GO:0003723]; translation initiation factor activity [GO:0003743]	RNA binding [GO:0003723]; translation initiation factor activity [GO:0003743]	GO:0003723; GO:0003743	-	sly:101247541;	K03113;	RNA transport;
XLOC_033280	XLOC_033280	Solyc09g059510.3	9:54835362-54841442	OHr	12Hr	OK	25.2376	71.7477	1.50736	2.30793	0.002	0.0423342	yes	A0A3Q7I2K0	-	AP2/ERF domain-containing protein	Solanum lycopersicum (Tomato) (Lycopersicon esculentum)	-	defense response [GO:0006952]	nucleus [GO:0005634]	nucleus [GO:0005634]; DNA binding [GO:0003677]; DNA-binding transcription factor activity [GO:0003700]; defense response [GO:0006952]	DNA binding [GO:0003677]; DNA-binding transcription factor activity [GO:0003700]	GO:0003677; GO:0003700; GO:0005634; GO:0006952	-	sly:101250625;	-	-
XLOC_028892	XLOC_028892	Solyc07g065370.3	7:67288656-67293458	OHr	12Hr	OK	16.473	46.2698	1.48996	2.25388	0.00195	0.0419117	yes	A0A3Q7HIA6	-	BAH domain-containing protein	Solanum lycopersicum (Tomato) (Lycopersicon esculentum)	-	chromatin organization [GO:0006325]	-	chromatin binding [GO:0003682]; chromatin organization [GO:0006325]	chromatin binding [GO:0003682]	GO:0003682; GO:0006325	-	-	-	-
XLOC_015705	XLOC_015705	Solyc03g082980.3	3:54255405-54262204	OHr	12Hr	OK	14.8677	41.4835	1.48036	2.1546	0.0021	0.0431617	yes	A0A3Q7FKF4	101261995	Uncharacterized protein	Solanum lycopersicum (Tomato) (Lycopersicon esculentum)	-	regulation of gene expression [GO:0010468]	cytoplasm [GO:0005737]; nucleus [GO:0005634]	cytoplasm [GO:0005737]; nucleus [GO:0005634]; mRNA binding [GO:0003729]; regulation of gene expression [GO:0010468]	mRNA binding [GO:0003729]	GO:0003729; GO:0005634; GO:0005737; GO:0010468	-	sly:101261995;	K21444;	-
XLOC_002879	XLOC_002879	Solyc01g065580.3	1:71743940-71750781	OHr	12Hr	OK	6.43979	17.7833	1.46544	2.11585	0.00205	0.0423342	yes	A0A3Q7EFA5	-	CPL domain-containing protein	Solanum lycopersicum (Tomato) (Lycopersicon esculentum)	-	regulation of translation [GO:0006417]	nucleolus [GO:0005730]	nucleolus [GO:0005730]; mRNA binding [GO:0003729]; regulation of translation [GO:0006417]	mRNA binding [GO:0003729]	GO:0003729; GO:0005730; GO:0006417	-	-	-	-
XLOC_011565	XLOC_011565	Solyc12g099890.2	12:67818091-67823928	OHr	12Hr	OK	15.004	41.1409	1.45523	2.1923	0.00255	0.049048	yes	A0A3Q7JEZ5	101253571	Protein SDA1	Solanum lycopersicum (Tomato) (Lycopersicon esculentum)	-	actin cytoskeleton organization [GO:0030036]; ribosomal large subunit biogenesis [GO:0042273]; ribosomal large subunit export from nucleus [GO:0000055]	nucleolus [GO:0005730]	nucleolus [GO:0005730]; actin cytoskeleton organization [GO:0030036]; ribosomal large subunit biogenesis [GO:0042273]; ribosomal large subunit export from nucleus [GO:0000055]	-	GO:0000055; GO:0005730; GO:0030036; GO:0042273	-	sly:101253571;	K14856;	-
XLOC_007171	XLOC_007171	Solyc11g013530.2	11:6608582-6628286	OHr	12Hr	OK	8.80838	23.4784	1.41438	2.14733	0.00165	0.0368295	yes	A0A3Q7ITP0	101257427	Uncharacterized protein	Solanum lycopersicum (Tomato) (Lycopersicon esculentum)	-	-	-	metal ion binding [GO:0046872]	metal ion binding [GO:0046872]	GO:0046872	-	sly:101257427;	-	-
XLOC_010285	XLOC_010285	Solyc12g098440.2	12:66920688-66925549	OHr	12Hr	OK	17.7322	46.723	1.39776	2.13729	0.0024	0.0468364	yes	A0A3Q7JE92	101260623	AvrRpt-cleavage domain-containing protein	Solanum lycopersicum (Tomato) (Lycopersicon esculentum)	-	innate immune response-activating signal transduction [GO:0002758]	plasma membrane [GO:0005886]	plasma membrane [GO:0005886]; innate immune response-activating signal transduction [GO:0002758]	-	GO:0002758; GO:0005886	-	sly:101260623;	K13456;	Plant-pathogen interaction;
XLOC_003884	XLOC_003884	Solyc01g105020.3	1:93206295-93220390	OHr	12Hr	OK	21.5669	7.81454	-1.46459	-2.17529	0.0024	0.0468364	yes	A0A3Q7FB12	-	PPM-type phosphatase domain-containing protein	Solanum lycopersicum (Tomato) (Lycopersicon esculentum)	-	-	-	catalytic activity [GO:0003824]	catalytic activity [GO:0003824]	GO:0003824	-	-	-	-
XLOC_026213	XLOC_026213	Solyc06g075340.3	6:46906855-46912243	OHr	12Hr	OK	24.0217	8.5468	-1.49088	-2.24174	0.00235	0.0462761	yes	A0A3Q7H3D4	-	Carbamoyl-phosphate synthase (glutamine-hydrolyzing) (EC 6.3.5.5)	Solanum lycopersicum (Tomato) (Lycopersicon esculentum)	PATHWAY: Pyrimidine metabolism; UMP biosynthesis via de novo pathway; (S)-dihydroorotate from bicarbonate: step 1/3. {ECO:0000256|ARBA:ARBA00004812}.	'de novo' UMP biosynthetic process [GO:0044205]; glutamine metabolic process [GO:0006541]; nitrogen compound metabolic process [GO:0006807]	cytoplasm [GO:0005737]	cytoplasm [GO:0005737]; ATP binding [GO:0005524]; carbamoyl-phosphate synthase (glutamine-hydrolyzing) activity [GO:0004088]; metal ion binding [GO:0046872]; 'de novo' UMP biosynthetic process [GO:0044205]; glutamine metabolic process [GO:0006541]; nitrogen compound metabolic process [GO:0006807]	ATP binding [GO:0005524]; carbamoyl-phosphate synthase (glutamine-hydrolyzing) activity [GO:0004088]; metal ion binding [GO:0046872]	GO:0004088; GO:0005524; GO:0005737; GO:0006541; GO:0006807; GO:0044205; GO:0046872	UPA00070;UER00115	-	-	-
XLOC_027989	XLOC_027989	Solyc07g017800.3	7:8110412-8117373	OHr	12Hr	OK	180.141	64.0861	-1.49104	-2.2346	0.0022	0.0444293	yes	A0A3Q7H5K5	101264135	Uncharacterized protein	Solanum lycopersicum (Tomato) (Lycopersicon esculentum)	-	-	integral component of membrane [GO:0016021]	integral component of membrane [GO:0016021]	-	GO:0016021	-	sly:101264135;	-	-
XLOC_030296	XLOC_030296	Solyc08g007180.3	8:1741143-1745568	OHr	12Hr	OK	56.4003	19.9354	-1.50037	-2.23857	0.00205	0.0423342	yes	A0A3Q7IEJ1	101260362	Uncharacterized protein	Solanum lycopersicum (Tomato) (Lycopersicon esculentum)	-	-	chloroplast thylakoid membrane [GO:0009535]	chloroplast thylakoid membrane [GO:0009535]	-	GO:0009535	-	sly:101260362;	-	-
XLOC_025641	XLOC_025641	Solyc06g060310.3	6:38399533-38404046	OHr	12Hr	OK	45.8186	16.0863	-1.5101	-2.20848	0.0012	0.0293882	yes	A0A3Q7GUQ9	101261422	Rieske domain-containing protein	Solanum lycopersicum (Tomato) (Lycopersicon esculentum)	-	-	chloroplast [GO:0009507]	chloroplast [GO:0009507]; 2 iron, 2 sulfur cluster binding [GO:0051537]; chlorophyllide a oxygenase [overall] activity [GO:0010277]; iron ion binding [GO:0005506]	2 iron, 2 sulfur cluster binding [GO:0051537]; chlorophyllide a oxygenase [overall] activity [GO:0010277]; iron ion binding [GO:0005506]	GO:0005506; GO:0009507; GO:0010277; GO:0051537	-	sly:101261422;	K13600;	Metabolic pathways; Biosynthesis of secondary metabolites; Porphyrin and chlorophyll metabolism;
XLOC_018103	XLOC_018103	Solyc03g119040.3	3:69239465-69241827	OHr	12Hr	OK	114.875	40.128	-1.51738	-2.29829	0.00205	0.0423342	yes	A0A3Q7GJ89	543509	WD_REPEATS_REGION domain-containing protein	Solanum lycopersicum (Tomato) (Lycopersicon esculentum)	-	positive regulation of protein phosphorylation [GO:0001934]; rescue of stalled ribosome [GO:0072344]	cytosol [GO:0005829]; cytosolic small ribosomal subunit [GO:0022627]; nucleus [GO:0005634]	cytosol [GO:0005829]; cytosolic small ribosomal subunit [GO:0022627]; nucleus [GO:0005634]; enzyme binding [GO:0019899]; protein kinase C binding [GO:0005080]; ribosome binding [GO:0043022]; positive regulation of protein phosphorylation [GO:0001934]; rescue of stalled ribosome [GO:0072344]	enzyme binding [GO:0019899]; protein kinase C binding [GO:0005080]; ribosome binding [GO:0043022]	GO:0001934; GO:0005080; GO:0005634; GO:0005829; GO:0019899; GO:0022627; GO:0043022; GO:0072344	-	sly:543509;	K14753;	-
XLOC_024733	XLOC_024733	Solyc06g074090.3	6:45936913-45942921	OHr	12Hr	OK	46.8964	16.2846	-1.52597	-2.2255	0.00235	0.0462761	yes	A0A3Q7H0B6	101256596	Uncharacterized protein	Solanum lycopersicum (Tomato) (Lycopersicon esculentum)	-	brassinosteroid biosynthetic process [GO:0016132]; sterol biosynthetic process [GO:0016126]	integral component of endoplasmic reticulum membrane [GO:0030176]	integral component of endoplasmic reticulum membrane [GO:0030176]; oxidoreductase activity, acting on the CH-CH group of donors [GO:0016627]; oxidoreductase activity, acting on the CH-CH group of donors, NAD or NADP as acceptor [GO:0016628]; sterol delta7 reductase activity [GO:0009918]; brassinosteroid biosynthetic process [GO:0016132]; sterol biosynthetic process [GO:0016126]	oxidoreductase activity, acting on the CH-CH group of donors [GO:0016627]; oxidoreductase activity, acting on the CH-CH group of donors, NAD or NADP as acceptor [GO:0016628]; sterol delta7 reductase activity [GO:0009918]	GO:0009918; GO:0016126; GO:0016132; GO:0016627; GO:0016628; GO:0030176	-	sly:101256596;	K00213;	Metabolic pathways; Biosynthesis of secondary metabolites;
XLOC_010481	XLOC_010481	Solyc12g006920.2	12:1338808-1343438	OHr	12Hr	OK	22.5924	7.81199	-1.53207	-2.23101	0.0024	0.0468364	yes	A0A3Q7J2L6	101244838	Serine/threonine protein phosphatase 2A regulatory subunit	Solanum lycopersicum (Tomato) (Lycopersicon esculentum)	-	signal transduction [GO:0007165]	protein phosphatase type 2A complex [GO:0000159]	protein phosphatase type 2A complex [GO:0000159]; protein phosphatase regulator activity [GO:0019888]; signal transduction [GO:0007165]	protein phosphatase regulator activity [GO:0019888]	GO:0000159; GO:0007165; GO:0019888	-	sly:101244838;	K11584;	mRNA surveillance pathway; Sphingolipid signaling pathway; PI3K-Akt signaling pathway; AMPK signaling pathway;
XLOC_026355	XLOC_026355	Solyc06g083190.3	6:48759425-48763458	OHr	12Hr	OK	96.8534	33.4192	-1.53513	-2.23687	0.00125	0.0301039	yes	A0A3Q7H1L0	-	Peptidylprolyl isomerase (EC 5.2.1.8)	Solanum lycopersicum (Tomato) (Lycopersicon esculentum)	-	chaperone-mediated protein folding [GO:0061077]; protein peptidyl-prolyl isomerization [GO:0000413]	cytoplasm [GO:0005737]	cytoplasm [GO:0005737]; peptidyl-prolyl cis-trans isomerase activity [GO:0003755]; chaperone-mediated protein folding [GO:0061077]; protein peptidyl-prolyl isomerization [GO:0000413]	peptidyl-prolyl cis-trans isomerase activity [GO:0003755]	GO:0000413; GO:0003755; GO:0005737; GO:0061077	-	-	-	-
XLOC_019324	XLOC_019324	Solyc04g074040.3	4:60147910-60152706	OHr	12Hr	OK	117.943	39.9235	-1.56278	-2.43202	0.00145	0.0333942	yes	A0A3Q7H017	101251771	RRM domain-containing protein	Solanum lycopersicum (Tomato) (Lycopersicon esculentum)	-	mRNA cis splicing, via spliceosome [GO:0045292]; regulation of alternative mRNA splicing, via spliceosome [GO:0000381]	cytoplasm [GO:0005737]; nuclear speck [GO:0016607]; nucleus [GO:0005634]	cytoplasm [GO:0005737]; nuclear speck [GO:0016607]; nucleus [GO:0005634]; RNA binding [GO:0003723]; mRNA cis splicing, via spliceosome [GO:0045292]; regulation of alternative mRNA splicing, via spliceosome [GO:0000381]	RNA binding [GO:0003723]	GO:0000381; GO:0003723; GO:0005634; GO:0005737; GO:0016607; GO:0045292	-	sly:101251771;	K12891;	Spliceosome;
XLOC_016081	XLOC_016081	Solyc03g112360.1	3:64268005-64268452	OHr	12Hr	OK	640.367	215.685	-1.56997	-2.37799	0.00175	0.0385177	yes	A0A3Q7FRG1	101265118	Ribosomal_L18e/L15P domain-containing protein	Solanum lycopersicum (Tomato) (Lycopersicon esculentum)	-	translation [GO:0006412]	cytosolic large ribosomal subunit [GO:0022625]	cytosolic large ribosomal subunit [GO:0022625]; structural constituent of ribosome [GO:0003735]; translation [GO:0006412]	structural constituent of ribosome [GO:0003735]	GO:0003735; GO:0006412; GO:0022625	-	sly:101265118;	K02900;	Ribosome;
XLOC_003867	XLOC_003867	Solyc01g104700.3	1:93005302-93008329	OHr	12Hr	OK	131.102	43.8739	-1.57926	-2.36757	0.0014	0.0325009	yes	A0A3Q7ES45	-	Uncharacterized protein	Solanum lycopersicum (Tomato) (Lycopersicon esculentum)	-	protein import into nucleus [GO:0006606]; ribosomal subunit export from nucleus [GO:0000054]	cytoplasm [GO:0005737]; nucleus [GO:0005634]	cytoplasm [GO:0005737]; nucleus [GO:0005634]; GTP binding [GO:0005525]; GTPase activity [GO:0003924]; protein import into nucleus [GO:0006606]; ribosomal subunit export from nucleus [GO:0000054]	GTPase activity [GO:0003924]; GTP binding [GO:0005525]	GO:0000054; GO:0003924; GO:0005525; GO:0005634; GO:0005737; GO:0006606	-	-	-	-
XLOC_006646	XLOC_006646	Solyc10g083650.1	10:63562818-63563505	OHr	12Hr	OK	831.017	277.43	-1.58275	-2.20354	0.00215	0.0435713	yes	A0A3Q7ILP6	104644379	Glutaredoxin-dependent peroxiredoxin (EC 1.11.1.25)	Solanum lycopersicum (Tomato) (Lycopersicon esculentum)	-	cell redox homeostasis [GO:0045454]; cellular response to oxidative stress [GO:0034599]; hydrogen peroxide catabolic process [GO:0042744]	cytoplasm [GO:0005737]	cytoplasm [GO:0005737]; thioredoxin peroxidase activity [GO:0008379]; cell redox homeostasis [GO:0045454]; cellular response to oxidative stress [GO:0034599]; hydrogen peroxide catabolic process [GO:0042744]	thioredoxin peroxidase activity [GO:0008379]	GO:0005737; GO:0008379; GO:0034599; GO:0042744; GO:0045454	-	sly:104644379;	-	-
XLOC_020861	XLOC_020861	Solyc04g079780.3	4:64199894-64205602	OHr	12Hr	OK	166.348	55.2887	-1.58915	-2.19152	0.00225	0.044969	yes	A0A3Q7H2J3	-	RING-type domain-containing protein	Solanum lycopersicum (Tomato) (Lycopersicon esculentum)	PATHWAY: Protein modification; protein ubiquitination. {ECO:0000256|ARBA:ARBA00004906}.	positive regulation of proteasomal ubiquitin-dependent protein catabolic process [GO:0032436]; protein polyubiquitination [GO:0000209]; translation [GO:0006412]; ubiquitin-dependent protein catabolic process [GO:0006511]	cytoplasm [GO:0005737]; ribosome [GO:0005840]; ubiquitin ligase complex [GO:0000151]	cytoplasm [GO:0005737]; ribosome [GO:0005840]; ubiquitin ligase complex [GO:0000151]; ATP binding [GO:0005524]; metal ion binding [GO:0046872]; structural constituent of ribosome [GO:0003735]; ubiquitin conjugating enzyme binding [GO:0031624]; ubiquitin protein ligase activity [GO:0061630]; positive regulation of proteasomal ubiquitin-dependent protein catabolic process [GO:0032436]; protein poly…	ATP binding [GO:0005524]; metal ion binding [GO:0046872]; structural constituent of ribosome [GO:0003735]; ubiquitin conjugating enzyme binding [GO:0031624]; ubiquitin protein ligase activity [GO:0061630]	GO:0000151; GO:0000209; GO:0003735; GO:0005524; GO:0005737; GO:0005840; GO:0006412; GO:0006511; GO:0031624; GO:0032436; GO:0046872; GO:0061630	UPA00143	-	-	-
XLOC_016015	XLOC_016015	Solyc03g019670.3	3:62929085-62932303	OHr	12Hr	OK	22.8206	7.56575	-1.59278	-2.18797	0.00245	0.0475453	yes	A0A3Q7FGU1	101248078	Uncharacterized protein	Solanum lycopersicum (Tomato) (Lycopersicon esculentum)	-	phospholipid catabolic process [GO:0009395]	-	hydrolase activity, acting on ester bonds [GO:0016788]; phospholipid catabolic process [GO:0009395]	hydrolase activity, acting on ester bonds [GO:0016788]	GO:0009395; GO:0016788	-	sly:101248078;	K01114;	Metabolic pathways; Biosynthesis of secondary metabolites; Inositol phosphate metabolism; Glycerophospholipid metabolism; Ether lipid metabolism;
XLOC_019958	XLOC_019958	Solyc04g014760.3	4:5005018-5009070	OHr	12Hr	OK	30.9092	10.1647	-1.60447	-2.17287	0.0025	0.0484615	yes	A0A3Q7G1D5	101261404	Uncharacterized protein	Solanum lycopersicum (Tomato) (Lycopersicon esculentum)	-	Rho protein signal transduction [GO:0007266]	cytosol [GO:0005829]; membrane [GO:0016020]	cytosol [GO:0005829]; membrane [GO:0016020]; Rac GTPase binding [GO:0048365]; Rho GDP-dissociation inhibitor activity [GO:0005094]; Rho protein signal transduction [GO:0007266]	Rac GTPase binding [GO:0048365]; Rho GDP-dissociation inhibitor activity [GO:0005094]	GO:0005094; GO:0005829; GO:0007266; GO:0016020; GO:0048365	-	sly:101261404;	K12462;	-
XLOC_009004	XLOC_009004	Solyc11g069440.1	11:54317212-54317713	OHr	12Hr	OK	246.513	80.3668	-1.61699	-2.43741	0.001	0.0260299	yes	K4DAA0	101247691	Uncharacterized protein	Solanum lycopersicum (Tomato) (Lycopersicon esculentum)	-	ribosomal large subunit assembly [GO:0000027]; translation [GO:0006412]	cytosolic large ribosomal subunit [GO:0022625]; large ribosomal subunit [GO:0015934]; ribosome [GO:0005840]	cytosolic large ribosomal subunit [GO:0022625]; large ribosomal subunit [GO:0015934]; ribosome [GO:0005840]; large ribosomal subunit rRNA binding [GO:0070180]; rRNA binding [GO:0019843]; structural constituent of ribosome [GO:0003735]; ribosomal large subunit assembly [GO:0000027]; translation [GO:0006412]	large ribosomal subunit rRNA binding [GO:0070180]; rRNA binding [GO:0019843]; structural constituent of ribosome [GO:0003735]	GO:0000027; GO:0003735; GO:0005840; GO:0006412; GO:0015934; GO:0019843; GO:0022625; GO:0070180	-	sly:101247691;sly:101259021;	K02870;	Ribosome;
XLOC_022440	XLOC_022440	Solyc05g009030.3	5:3194198-3201926	OHr	12Hr	OK	97.2241	31.6541	-1.61892	-2.42141	0.00095	0.0249526	yes	A0A3Q7GDA5	101247914	3-isopropylmalate dehydrogenase (EC 1.1.1.85)	Solanum lycopersicum (Tomato) (Lycopersicon esculentum)	PATHWAY: Amino-acid biosynthesis; L-leucine biosynthesis; L-leucine from 3-methyl-2-oxobutanoate: step 3/4. {ECO:0000256|RuleBase:RU004445}.	leucine biosynthetic process [GO:0009098]	-	3-isopropylmalate dehydrogenase activity [GO:0003862]; magnesium ion binding [GO:0000287]; NAD binding [GO:0051287]; leucine biosynthetic process [GO:0009098]	3-isopropylmalate dehydrogenase activity [GO:0003862]; magnesium ion binding [GO:0000287]; NAD binding [GO:0051287]	GO:0000287; GO:0003862; GO:0009098; GO:0051287	UPA00048;UER00072	sly:101247914;	K00052;	Metabolic pathways; Biosynthesis of secondary metabolites; 2-Oxocarboxylic acid metabolism; Biosynthesis of amino acids; C5-Branched dibasic acid metabolism; Valine, leucine and isoleucine biosynthesis;
XLOC_019567	XLOC_019567	Solyc04g080450.1	4:64712230-64713784	OHr	12Hr	OK	29.5345	9.53428	-1.6312	-2.23451	0.00165	0.0368295	yes	A0A3Q7G7G3	101263606	3-ketoacyl-CoA synthase (EC 2.3.1.-)	Solanum lycopersicum (Tomato) (Lycopersicon esculentum)	PATHWAY: Lipid metabolism; fatty acid biosynthesis. {ECO:0000256|ARBA:ARBA00005194, ECO:0000256|PIRNR:PIRNR036417}.	fatty acid biosynthetic process [GO:0006633]	integral component of membrane [GO:0016021]	integral component of membrane [GO:0016021]; 3-oxo-arachidoyl-CoA synthase activity [GO:0102336]; 3-oxo-cerotoyl-CoA synthase activity [GO:0102337]; 3-oxo-lignoceronyl-CoA synthase activity [GO:0102338]; very-long-chain 3-ketoacyl-CoA synthase activity [GO:0102756]; fatty acid biosynthetic process [GO:0006633]	3-oxo-arachidoyl-CoA synthase activity [GO:0102336]; 3-oxo-cerotoyl-CoA synthase activity [GO:0102337]; 3-oxo-lignoceronyl-CoA synthase activity [GO:0102338]; very-long-chain 3-ketoacyl-CoA synthase activity [GO:0102756]	GO:0006633; GO:0016021; GO:0102336; GO:0102337; GO:0102338; GO:0102756	UPA00094	sly:101263606;	K15397;	Metabolic pathways; Biosynthesis of secondary metabolites; Fatty acid elongation; Plant-pathogen interaction;
XLOC_027618	XLOC_027618	Solyc07g064970.3	7:67045050-67051750	OHr	12Hr	OK	18.0158	5.76898	-1.64288	-2.40992	0.00125	0.0301039	yes	A0A3Q7HI29	-	Uncharacterized protein	Solanum lycopersicum (Tomato) (Lycopersicon esculentum)	-	cytokinesis by cell plate formation [GO:0000911]; microtubule cytoskeleton organization [GO:0000226]	cytoplasm [GO:0005737]; microtubule [GO:0005874]; spindle [GO:0005819]	cytoplasm [GO:0005737]; microtubule [GO:0005874]; spindle [GO:0005819]; microtubule binding [GO:0008017]; cytokinesis by cell plate formation [GO:0000911]; microtubule cytoskeleton organization [GO:0000226]	microtubule binding [GO:0008017]	GO:0000226; GO:0000911; GO:0005737; GO:0005819; GO:0005874; GO:0008017	-	-	-	-
XLOC_021168	XLOC_021168	Solyc05g007910.3	5:2347152-2349344	OHr	12Hr	OK	58.072	18.4376	-1.65519	-2.27599	0.0024	0.0468364	yes	A0A3Q7GDT0	101249357	Uncharacterized protein	Solanum lycopersicum (Tomato) (Lycopersicon esculentum)	-	translation [GO:0006412]	ribosome [GO:0005840]	ribosome [GO:0005840]; 5S rRNA binding [GO:0008097]; structural constituent of ribosome [GO:0003735]; translation [GO:0006412]	5S rRNA binding [GO:0008097]; structural constituent of ribosome [GO:0003735]	GO:0003735; GO:0005840; GO:0006412; GO:0008097	-	sly:101249357;	-	-
XLOC_014803	XLOC_014803	Solyc02g091490.3	2:53403941-53408566	OHr	12Hr	OK	50.9198	16.0289	-1.66756	-2.39197	0.00135	0.0317213	yes	A0A3Q7FAI2	543890	PfkB domain-containing protein	Solanum lycopersicum (Tomato) (Lycopersicon esculentum)	PATHWAY: Glycan biosynthesis; starch biosynthesis. {ECO:0000256|ARBA:ARBA00004727}.	fructose metabolic process [GO:0006000]; starch biosynthetic process [GO:0019252]	chloroplast stroma [GO:0009570]; cytosol [GO:0005829]	chloroplast stroma [GO:0009570]; cytosol [GO:0005829]; fructokinase activity [GO:0008865]; fructose metabolic process [GO:0006000]; starch biosynthetic process [GO:0019252]	fructokinase activity [GO:0008865]	GO:0005829; GO:0006000; GO:0008865; GO:0009570; GO:0019252	UPA00152	sly:543890;	K00847;	Metabolic pathways; Biosynthesis of secondary metabolites; Fructose and mannose metabolism; Starch and sucrose metabolism; Amino sugar and nucleotide sugar metabolism;
XLOC_030791	XLOC_030791	Solyc08g065850.1	8:54255704-54255899	OHr	12Hr	OK	1969.4	615.35	-1.67828	-2.43841	0.0013	0.0309649	yes	A0A3Q7HQQ3	-	Uncharacterized protein	Solanum lycopersicum (Tomato) (Lycopersicon esculentum)	-	-	integral component of membrane [GO:0016021]	integral component of membrane [GO:0016021]	-	GO:0016021	-	-	-	-
XLOC_022432	XLOC_022432	Solyc05g008815.1	5:3043295-3049357	OHr	12Hr	OK	24.4573	7.61265	-1.68379	-2.40678	0.0012	0.0293882	yes	A0A3Q7GB30	-	acidPPc domain-containing protein	Solanum lycopersicum (Tomato) (Lycopersicon esculentum)	-	phospholipid metabolic process [GO:0006644]	integral component of membrane [GO:0016021]	integral component of membrane [GO:0016021]; phosphatidate phosphatase activity [GO:0008195]; phospholipid metabolic process [GO:0006644]	phosphatidate phosphatase activity [GO:0008195]	GO:0006644; GO:0008195; GO:0016021	-	-	-	-
XLOC_015668	XLOC_015668	Solyc03g080180.3	3:53494923-53498846	OHr	12Hr	OK	42.6941	13.0944	-1.70509	-2.318	0.0026	0.0493546	yes	A0A3Q7G9H2	101251452	Uncharacterized protein	Solanum lycopersicum (Tomato) (Lycopersicon esculentum)	-	aromatic compound biosynthetic process [GO:0019438]; methylation [GO:0032259]	-	O-methyltransferase activity [GO:0008171]; protein dimerization activity [GO:0046983]; S-adenosylmethionine-dependent methyltransferase activity [GO:0008757]; aromatic compound biosynthetic process [GO:0019438]; methylation [GO:0032259]	O-methyltransferase activity [GO:0008171]; protein dimerization activity [GO:0046983]; S-adenosylmethionine-dependent methyltransferase activity [GO:0008757]	GO:0008171; GO:0008757; GO:0019438; GO:0032259; GO:0046983	-	sly:101251452;	K13066;	Metabolic pathways; Biosynthesis of secondary metabolites; Phenylpropanoid biosynthesis;
XLOC_007718	XLOC_007718	Solyc11g066680.2	11:52737926-52743846	OHr	12Hr	OK	17.3444	5.31845	-1.70539	-2.32588	0.0015	0.0343184	yes	A0A3Q7IZR8	-	Uncharacterized protein	Solanum lycopersicum (Tomato) (Lycopersicon esculentum)	-	-	-	UDP-glycosyltransferase activity [GO:0008194]	UDP-glycosyltransferase activity [GO:0008194]	GO:0008194	-	-	-	-
XLOC_024691	XLOC_024691	Solyc06g073290.1	6:45297830-45298622	OHr	12Hr	OK	468.121	143.221	-1.70864	-2.4195	0.00085	0.0230934	yes	A0A3Q7H247	101252496	GUN4 domain-containing protein	Solanum lycopersicum (Tomato) (Lycopersicon esculentum)	-	chloroplast-nucleus signaling pathway [GO:0010019]	chloroplast [GO:0009507]	chloroplast [GO:0009507]; tetrapyrrole binding [GO:0046906]; chloroplast-nucleus signaling pathway [GO:0010019]	tetrapyrrole binding [GO:0046906]	GO:0009507; GO:0010019; GO:0046906	-	sly:101252496;	-	-
XLOC_032699	XLOC_032699	Solyc09g007110.3	9:752322-757831	OHr	12Hr	OK	28.7833	8.75746	-1.71665	-2.5394	0.00095	0.0249526	yes	A0A3Q7IS52	101263744	Protein kinase domain-containing protein	Solanum lycopersicum (Tomato) (Lycopersicon esculentum)	-	-	integral component of membrane [GO:0016021]	integral component of membrane [GO:0016021]; ATP binding [GO:0005524]; protein kinase activity [GO:0004672]	ATP binding [GO:0005524]; protein kinase activity [GO:0004672]	GO:0004672; GO:0005524; GO:0016021	-	sly:101263744;	-	-
XLOC_031430	XLOC_031430	Solyc09g005740.2	9:509125-509842	OHr	12Hr	OK	73.4648	22.2751	-1.72162	-2.35714	0.00105	0.0268491	yes	A0A3Q7HVH2	-	TPR_REGION domain-containing protein	Solanum lycopersicum (Tomato) (Lycopersicon esculentum)	-	-	-	-	-	-	-	-	-	-
XLOC_027444	XLOC_027444	Solyc07g061740.3	7:64829734-64832197	OHr	12Hr	OK	23.4135	7.08621	-1.72426	-2.31168	0.0011	0.0276399	yes	A0A3Q7HGV6	-	ANK_REP_REGION domain-containing protein	Solanum lycopersicum (Tomato) (Lycopersicon esculentum)	-	-	integral component of membrane [GO:0016021]; membrane [GO:0016020]	integral component of membrane [GO:0016021]; membrane [GO:0016020]	-	GO:0016020; GO:0016021	-	-	-	-
XLOC_022339	XLOC_022339	Solyc05g006830.3	5:1449606-1454580	OHr	12Hr	OK	37.0936	11.2075	-1.72671	-2.39326	0.00125	0.0301039	yes	A0A3Q7G9Y3	101251883	Thioredoxin	Solanum lycopersicum (Tomato) (Lycopersicon esculentum)	-	cell redox homeostasis [GO:0045454]; glycerol ether metabolic process [GO:0006662]	-	protein disulfide oxidoreductase activity [GO:0015035]; cell redox homeostasis [GO:0045454]; glycerol ether metabolic process [GO:0006662]	protein disulfide oxidoreductase activity [GO:0015035]	GO:0006662; GO:0015035; GO:0045454	-	sly:101251883;	K03671;	-
XLOC_022638	XLOC_022638	Solyc05g013680.3	5:6982740-6988957	OHr	12Hr	OK	23.1466	6.93832	-1.73814	-2.45311	0.00105	0.0268491	yes	A0A3Q7H918	-	Uncharacterized protein	Solanum lycopersicum (Tomato) (Lycopersicon esculentum)	-	-	-	hydrolase activity, acting on ester bonds [GO:0016788]	hydrolase activity, acting on ester bonds [GO:0016788]	GO:0016788	-	-	-	-
XLOC_029721	XLOC_029721	Solyc08g069030.3	8:58176427-58187200	OHr	12Hr	OK	126.688	37.7358	-1.74727	-2.55542	0.00045	0.0145709	yes	A0A3Q7ILF6	-	Delta-aminolevulinic acid dehydratase (EC 4.2.1.24)	Solanum lycopersicum (Tomato) (Lycopersicon esculentum)	PATHWAY: Porphyrin-containing compound metabolism; protoporphyrin-IX biosynthesis; coproporphyrinogen-III from 5-aminolevulinate: step 1/4. {ECO:0000256|ARBA:ARBA00004694}.	chlorophyll biosynthetic process [GO:0015995]; heme biosynthetic process [GO:0006783]; protoporphyrinogen IX biosynthetic process [GO:0006782]	cytosol [GO:0005829]	cytosol [GO:0005829]; porphobilinogen synthase activity [GO:0004655]; zinc ion binding [GO:0008270]; chlorophyll biosynthetic process [GO:0015995]; heme biosynthetic process [GO:0006783]; protoporphyrinogen IX biosynthetic process [GO:0006782]	porphobilinogen synthase activity [GO:0004655]; zinc ion binding [GO:0008270]	GO:0004655; GO:0005829; GO:0006782; GO:0006783; GO:0008270; GO:0015995	UPA00251;UER00318	-	-	-
XLOC_001649	XLOC_001649	Solyc01g103530.3	1:92000444-92005559	OHr	12Hr	OK	8.93684	2.66109	-1.74775	-2.34457	0.00265	0.0499764	yes	A0A3Q7ERF2	101267452	Protein kinase domain-containing protein	Solanum lycopersicum (Tomato) (Lycopersicon esculentum)	-	-	integral component of membrane [GO:0016021]; plasma membrane [GO:0005886]	integral component of membrane [GO:0016021]; plasma membrane [GO:0005886]; ATP binding [GO:0005524]; protein kinase activity [GO:0004672]	ATP binding [GO:0005524]; protein kinase activity [GO:0004672]	GO:0004672; GO:0005524; GO:0005886; GO:0016021	-	sly:101267452;	-	-
XLOC_030157	XLOC_030157	Solyc08g082670.3	8:65491366-65507134	OHr	12Hr	OK	14.5992	4.32997	-1.75346	-2.449	0.0013	0.0309649	yes	A0A3Q7HWX2	-	Uncharacterized protein	Solanum lycopersicum (Tomato) (Lycopersicon esculentum)	-	cellulose biosynthetic process [GO:0030244]; plant-type primary cell wall biogenesis [GO:0009833]	Golgi apparatus [GO:0005794]; integral component of membrane [GO:0016021]; plasma membrane [GO:0005886]; trans-Golgi network [GO:0005802]	Golgi apparatus [GO:0005794]; integral component of membrane [GO:0016021]; plasma membrane [GO:0005886]; trans-Golgi network [GO:0005802]; cellulose synthase (UDP-forming) activity [GO:0016760]; mannan synthase activity [GO:0051753]; cellulose biosynthetic process [GO:0030244]; plant-type primary cell wall biogenesis [GO:0009833]	cellulose synthase (UDP-forming) activity [GO:0016760]; mannan synthase activity [GO:0051753]	GO:0005794; GO:0005802; GO:0005886; GO:0009833; GO:0016021; GO:0016760; GO:0030244; GO:0051753	-	-	-	-
XLOC_002801	XLOC_002801	Solyc01g058260.3	1:65866150-65871282	OHr	12Hr	OK	25.0146	7.40361	-1.75647	-2.43837	0.00085	0.0230934	yes	A0A3Q7EER9	-	Poly(A) polymerase (EC 2.7.7.19)	Solanum lycopersicum (Tomato) (Lycopersicon esculentum)	-	mRNA polyadenylation [GO:0006378]	nucleus [GO:0005634]	nucleus [GO:0005634]; ATP binding [GO:0005524]; metal ion binding [GO:0046872]; polynucleotide adenylyltransferase activity [GO:0004652]; RNA binding [GO:0003723]; mRNA polyadenylation [GO:0006378]	ATP binding [GO:0005524]; metal ion binding [GO:0046872]; polynucleotide adenylyltransferase activity [GO:0004652]; RNA binding [GO:0003723]	GO:0003723; GO:0004652; GO:0005524; GO:0005634; GO:0006378; GO:0046872	-	-	-	-
XLOC_003299	XLOC_003299	Solyc01g089870.3	1:83470572-83473377	OHr	12Hr	OK	36.0205	10.6568	-1.75705	-2.54886	0.00045	0.0145709	yes	A0A3Q7F3P8	101252524	Uncharacterized protein	Solanum lycopersicum (Tomato) (Lycopersicon esculentum)	-	-	mitochondrion [GO:0005739]	mitochondrion [GO:0005739]	-	GO:0005739	-	sly:101252524;	-	-
XLOC_012953	XLOC_012953	Solyc02g088940.3	2:51494304-51504015	OHr	12Hr	OK	11.9176	3.52536	-1.75725	-2.42623	0.0002	0.00764308	yes	A0A3Q7F9F3	-	CTP synthase (glutamine hydrolyzing) (EC 6.3.4.2)	Solanum lycopersicum (Tomato) (Lycopersicon esculentum)	PATHWAY: Pyrimidine metabolism; CTP biosynthesis via de novo pathway; CTP from UDP: step 2/2. {ECO:0000256|ARBA:ARBA00005171}.	'de novo' CTP biosynthetic process [GO:0044210]; CTP biosynthetic process [GO:0006241]; pyrimidine nucleobase biosynthetic process [GO:0019856]	-	ATP binding [GO:0005524]; CTP synthase activity [GO:0003883]; identical protein binding [GO:0042802]; 'de novo' CTP biosynthetic process [GO:0044210]; CTP biosynthetic process [GO:0006241]; pyrimidine nucleobase biosynthetic process [GO:0019856]	ATP binding [GO:0005524]; CTP synthase activity [GO:0003883]; identical protein binding [GO:0042802]	GO:0003883; GO:0005524; GO:0006241; GO:0019856; GO:0042802; GO:0044210	UPA00159;UER00277	-	-	-
XLOC_012953	XLOC_012953	Solyc02g088945.1	2:51494304-51504015	OHr	12Hr	OK	11.9176	3.52536	-1.75725	-2.42623	0.0002	0.00764308	yes	A0A3Q7FX72	-	Uncharacterized protein	Solanum lycopersicum (Tomato) (Lycopersicon esculentum)	-	-	-	-	-	-	-	-	-	-
XLOC_001515	XLOC_001515	Solyc01g100020.3	1:89974450-89985618	OHr	12Hr	OK	16.0317	4.72023	-1.764	-2.45897	0.00045	0.0145709	yes	A0A3Q7ENG5	-	Phospholipase (EC 3.1.4.4)	Solanum lycopersicum (Tomato) (Lycopersicon esculentum)	-	inositol lipid-mediated signaling [GO:0048017]; phosphatidic acid biosynthetic process [GO:0006654]; phospholipid catabolic process [GO:0009395]	plasma membrane [GO:0005886]	plasma membrane [GO:0005886]; N-acylphosphatidylethanolamine-specific phospholipase D activity [GO:0070290]; phospholipase D activity [GO:0004630]; inositol lipid-mediated signaling [GO:0048017]; phosphatidic acid biosynthetic process [GO:0006654]; phospholipid catabolic process [GO:0009395]	N-acylphosphatidylethanolamine-specific phospholipase D activity [GO:0070290]; phospholipase D activity [GO:0004630]	GO:0004630; GO:0005886; GO:0006654; GO:0009395; GO:0048017; GO:0070290	-	-	-	-
XLOC_028048	XLOC_028048	Solyc07g020790.3	7:13474043-13480574	OHr	12Hr	OK	12.9738	3.7848	-1.77731	-2.2724	0.0018	0.0392703	yes	A0A3Q7H6L3	-	MFS domain-containing protein	Solanum lycopersicum (Tomato) (Lycopersicon esculentum)	-	phosphate ion transport [GO:0006817]	integral component of membrane [GO:0016021]	integral component of membrane [GO:0016021]; transmembrane transporter activity [GO:0022857]; phosphate ion transport [GO:0006817]	transmembrane transporter activity [GO:0022857]	GO:0006817; GO:0016021; GO:0022857	-	-	-	-
XLOC_024706	XLOC_024706	Solyc06g073540.3	6:45477053-45482654	OHr	12Hr	OK	11.1158	3.23979	-1.77864	-2.30924	0.0019	0.041091	yes	A0A3Q7H2S1	-	Uncharacterized protein	Solanum lycopersicum (Tomato) (Lycopersicon esculentum)	-	gene silencing by RNA [GO:0031047]	-	nucleic acid binding [GO:0003676]; gene silencing by RNA [GO:0031047]	nucleic acid binding [GO:0003676]	GO:0003676; GO:0031047	-	-	-	-
XLOC_009171	XLOC_009171	Solyc12g005760.2	12:402522-411456	OHr	12Hr	OK	27.7679	7.95058	-1.80429	-2.32362	0.00145	0.0333942	yes	A0A3Q7J1N9	101245922	Uncharacterized protein	Solanum lycopersicum (Tomato) (Lycopersicon esculentum)	-	peroxisome organization [GO:0007031]	-	peroxisome organization [GO:0007031]	-	GO:0007031	-	sly:101245922;	-	-
XLOC_020975	XLOC_020975	Solyc04g081970.3	4:65884918-65887005	OHr	12Hr	OK	527.719	151.006	-1.80517	-2.36315	0.0014	0.0325009	yes	A0A3Q7GBP8	101248098	Thioredoxin domain-containing protein	Solanum lycopersicum (Tomato) (Lycopersicon esculentum)	-	-	-	-	-	-	-	sly:101248098;	-	-
XLOC_013225	XLOC_013225	Solyc02g094300.3	2:55509440-55511921	OHr	12Hr	OK	16.8252	4.78214	-1.8149	-2.18335	0.0026	0.0493546	yes	A0A3Q7FCA7	-	Uncharacterized protein	Solanum lycopersicum (Tomato) (Lycopersicon esculentum)	-	-	-	-	-	-	-	sly:101263860;	-	-
XLOC_031520	XLOC_031520	Solyc09g008320.3	9:1784019-1786709	OHr	12Hr	OK	37.215	10.5664	-1.81639	-2.40951	0.00145	0.0333942	yes	A0A3Q7HWC3	101259187	Xyloglucan endotransglucosylase/hydrolase (EC 2.4.1.207)	Solanum lycopersicum (Tomato) (Lycopersicon esculentum)	-	cell wall biogenesis [GO:0042546]; cell wall organization [GO:0071555]; xyloglucan metabolic process [GO:0010411]	apoplast [GO:0048046]; cell wall [GO:0005618]	apoplast [GO:0048046]; cell wall [GO:0005618]; hydrolase activity, hydrolyzing O-glycosyl compounds [GO:0004553]; xyloglucan:xyloglucosyl transferase activity [GO:0016762]; cell wall biogenesis [GO:0042546]; cell wall organization [GO:0071555]; xyloglucan metabolic process [GO:0010411]	hydrolase activity, hydrolyzing O-glycosyl compounds [GO:0004553]; xyloglucan:xyloglucosyl transferase activity [GO:0016762]	GO:0004553; GO:0005618; GO:0010411; GO:0016762; GO:0042546; GO:0048046; GO:0071555	-	sly:101259187;	K08235;	-
XLOC_018365	XLOC_018365	Solyc04g007550.3	4:1237662-1241312	OHr	12Hr	OK	92.806	26.2881	-1.81981	-2.63826	0.00035	0.0121231	yes	A0A3Q7FVP3	-	ATP synthase subunit beta (EC 7.1.2.2)	Solanum lycopersicum (Tomato) (Lycopersicon esculentum)	-	mitochondrial ATP synthesis coupled proton transport [GO:0042776]	chloroplast [GO:0009507]; mitochondrial proton-transporting ATP synthase complex [GO:0005753]; mitochondrial proton-transporting ATP synthase complex, catalytic sector F(1) [GO:0000275]; proton-transporting ATP synthase complex, catalytic core F(1) [GO:0045261]	chloroplast [GO:0009507]; mitochondrial proton-transporting ATP synthase complex [GO:0005753]; mitochondrial proton-transporting ATP synthase complex, catalytic sector F(1) [GO:0000275]; proton-transporting ATP synthase complex, catalytic core F(1) [GO:0045261]; ATP binding [GO:0005524]; ATPase activity [GO:0016887]; proton-transporting ATP synthase activity, rotational mechanism [GO:0046933]; pr…	ATPase activity [GO:0016887]; ATP binding [GO:0005524]; proton-transporting ATPase activity, rotational mechanism [GO:0046961]; proton-transporting ATP synthase activity, rotational mechanism [GO:0046933]	GO:0000275; GO:0005524; GO:0005753; GO:0009507; GO:0016887; GO:0042776; GO:0045261; GO:0046933; GO:0046961	-	-	-	-
XLOC_006531	XLOC_006531	Solyc10g080320.2	10:61735368-61745865	OHr	12Hr	OK	7.50395	2.08689	-1.84629	-2.23567	0.00225	0.044969	yes	A0A3Q7IKN3	PURA	Adenylosuccinate synthetase, chloroplastic (AMPSase) (AdSS) (EC 6.3.4.4) (IMP--aspartate ligase)	Solanum lycopersicum (Tomato) (Lycopersicon esculentum)	PATHWAY: Purine metabolism; AMP biosynthesis via de novo pathway; AMP from IMP: step 1/2. {ECO:0000256|HAMAP-Rule:MF_03125, ECO:0000256|RuleBase:RU000520}.	'de novo' AMP biosynthetic process [GO:0044208]; IMP metabolic process [GO:0046040]	chloroplast [GO:0009507]; cytoplasm [GO:0005737]	chloroplast [GO:0009507]; cytoplasm [GO:0005737]; adenylosuccinate synthase activity [GO:0004019]; GTP binding [GO:0005525]; magnesium ion binding [GO:0000287]; 'de novo' AMP biosynthetic process [GO:0044208]; IMP metabolic process [GO:0046040]	adenylosuccinate synthase activity [GO:0004019]; GTP binding [GO:0005525]; magnesium ion binding [GO:0000287]	GO:0000287; GO:0004019; GO:0005525; GO:0005737; GO:0009507; GO:0044208; GO:0046040	UPA00075;UER00335	-	-	-
XLOC_028885	XLOC_028885	Solyc07g065270.1	7:67228409-67230026	OHr	12Hr	OK	24.0003	6.6495	-1.85173	-2.43376	0.0014	0.0325009	yes	A0A3Q7HFS1	101253917	GRAS domain-containing protein	Solanum lycopersicum (Tomato) (Lycopersicon esculentum)	-	regulation of transcription, DNA-templated [GO:0006355]	nucleus [GO:0005634]	nucleus [GO:0005634]; DNA-binding transcription factor activity [GO:0003700]; sequence-specific DNA binding [GO:0043565]; regulation of transcription, DNA-templated [GO:0006355]	DNA-binding transcription factor activity [GO:0003700]; sequence-specific DNA binding [GO:0043565]	GO:0003700; GO:0005634; GO:0006355; GO:0043565	-	sly:101253917;	-	-
XLOC_020035	XLOC_020035	Solyc04g016480.3	4:7305289-7315850	OHr	12Hr	OK	12.2826	3.38223	-1.86057	-2.4465	0.00125	0.0301039	yes	A0A3Q7G2A6	-	Uncharacterized protein	Solanum lycopersicum (Tomato) (Lycopersicon esculentum)	-	-	-	hydrolase activity [GO:0016787]	hydrolase activity [GO:0016787]	GO:0016787	-	-	-	-
XLOC_024791	XLOC_024791	Solyc06g075180.1	6:46802402-46802903	OHr	12Hr	OK	484.483	132.469	-1.87079	-2.87053	0.00015	0.00618057	yes	A0A3Q7H0A0	101262318	Uncharacterized protein	Solanum lycopersicum (Tomato) (Lycopersicon esculentum)	-	ribosomal large subunit assembly [GO:0000027]; translation [GO:0006412]	cytosolic large ribosomal subunit [GO:0022625]; large ribosomal subunit [GO:0015934]; ribosome [GO:0005840]	cytosolic large ribosomal subunit [GO:0022625]; large ribosomal subunit [GO:0015934]; ribosome [GO:0005840]; large ribosomal subunit rRNA binding [GO:0070180]; rRNA binding [GO:0019843]; structural constituent of ribosome [GO:0003735]; ribosomal large subunit assembly [GO:0000027]; translation [GO:0006412]	large ribosomal subunit rRNA binding [GO:0070180]; rRNA binding [GO:0019843]; structural constituent of ribosome [GO:0003735]	GO:0000027; GO:0003735; GO:0005840; GO:0006412; GO:0015934; GO:0019843; GO:0022625; GO:0070180	-	sly:101262318;	K02870;	Ribosome;
XLOC_018579	XLOC_018579	Solyc04g014510.3	4:4780018-4784330	OHr	12Hr	OK	50.3224	13.7212	-1.87479	-2.73122	0.0001	0.00457579	yes	A0A3Q7FXP7	543756	Glutamine synthetase (EC 6.3.1.2)	Solanum lycopersicum (Tomato) (Lycopersicon esculentum)	-	glutamine biosynthetic process [GO:0006542]	cytoplasm [GO:0005737]	cytoplasm [GO:0005737]; ATP binding [GO:0005524]; glutamate-ammonia ligase activity [GO:0004356]; glutamine biosynthetic process [GO:0006542]	ATP binding [GO:0005524]; glutamate-ammonia ligase activity [GO:0004356]	GO:0004356; GO:0005524; GO:0005737; GO:0006542	-	sly:543756;	K01915;	Metabolic pathways; Biosynthesis of amino acids; Glyoxylate and dicarboxylate metabolism; Nitrogen metabolism; Alanine, aspartate and glutamate metabolism; Arginine biosynthesis; Two-component system; Necroptosis;
XLOC_018347	XLOC_018347	Solyc04g007150.3	4:866243-871817	OHr	12Hr	OK	8.90345	2.41788	-1.88062	-2.30477	0.0023	0.0457056	yes	A0A3Q7FVH3	-	Uncharacterized protein	Solanum lycopersicum (Tomato) (Lycopersicon esculentum)	-	carbohydrate metabolic process [GO:0005975]	-	carbohydrate binding [GO:0030246]; hydrolase activity, hydrolyzing O-glycosyl compounds [GO:0004553]; carbohydrate metabolic process [GO:0005975]	carbohydrate binding [GO:0030246]; hydrolase activity, hydrolyzing O-glycosyl compounds [GO:0004553]	GO:0004553; GO:0005975; GO:0030246	-	-	-	-
XLOC_024655	XLOC_024655	Solyc06g072600.3	6:44913617-44915543	OHr	12Hr	OK	126.068	34.2253	-1.88107	-2.64994	0.0004	0.0134791	yes	A0A3Q7GYT6	101266130	Mitochondrial import inner membrane translocase subunit	Solanum lycopersicum (Tomato) (Lycopersicon esculentum)	-	chaperone-mediated protein transport [GO:0072321]	mitochondrial inner membrane [GO:0005743]; mitochondrial intermembrane space [GO:0005758]	mitochondrial inner membrane [GO:0005743]; mitochondrial intermembrane space [GO:0005758]; metal ion binding [GO:0046872]; chaperone-mediated protein transport [GO:0072321]	metal ion binding [GO:0046872]	GO:0005743; GO:0005758; GO:0046872; GO:0072321	-	sly:101266130;	K17780;	-
XLOC_019503	XLOC_019503	Solyc04g079050.2	4:63717545-63729819	OHr	12Hr	OK	20.5986	5.5432	-1.89375	-2.5866	0.00015	0.00618057	yes	A0A3Q7H264	-	Uncharacterized protein	Solanum lycopersicum (Tomato) (Lycopersicon esculentum)	-	-	-	UDP-glycosyltransferase activity [GO:0008194]	UDP-glycosyltransferase activity [GO:0008194]	GO:0008194	-	-	-	-
XLOC_010655	XLOC_010655	Solyc12g013710.2	12:4542149-4547614	OHr	12Hr	OK	156.818	42.1882	-1.89418	-2.35269	0.00145	0.0333942	yes	A0A3Q7J565	101248079	NADPH-protochlorophyllide oxidoreductase (EC 1.3.1.33)	Solanum lycopersicum (Tomato) (Lycopersicon esculentum)	PATHWAY: Porphyrin-containing compound metabolism; chlorophyll biosynthesis. {ECO:0000256|ARBA:ARBA00005173, ECO:0000256|RuleBase:RU365001}.	chlorophyll biosynthetic process [GO:0015995]; photosynthesis [GO:0015979]	chloroplast [GO:0009507]	chloroplast [GO:0009507]; protochlorophyllide reductase activity [GO:0016630]; chlorophyll biosynthetic process [GO:0015995]; photosynthesis [GO:0015979]	protochlorophyllide reductase activity [GO:0016630]	GO:0009507; GO:0015979; GO:0015995; GO:0016630	UPA00668	sly:101248079;	K00218;	Metabolic pathways; Biosynthesis of secondary metabolites; Porphyrin and chlorophyll metabolism;
XLOC_020727	XLOC_020727	Solyc04g076870.3	4:61881795-61885827	OHr	12Hr	OK	222.191	59.504	-1.90074	-2.49881	0.00045	0.0145709	yes	A0A3Q7G876	-	Glutamyl-tRNA reductase (EC 1.2.1.70)	Solanum lycopersicum (Tomato) (Lycopersicon esculentum)	PATHWAY: Porphyrin-containing compound metabolism; protoporphyrin-IX biosynthesis; 5-aminolevulinate from L-glutamyl-tRNA(Glu): step 1/2. {ECO:0000256|ARBA:ARBA00005059, ECO:0000256|RuleBase:RU000584}.	protoporphyrinogen IX biosynthetic process [GO:0006782]	-	glutamyl-tRNA reductase activity [GO:0008883]; NADP binding [GO:0050661]; protoporphyrinogen IX biosynthetic process [GO:0006782]	glutamyl-tRNA reductase activity [GO:0008883]; NADP binding [GO:0050661]	GO:0006782; GO:0008883; GO:0050661	UPA00251;UER00316	sly:101266935;	K02492;	Metabolic pathways; Biosynthesis of secondary metabolites; Porphyrin and chlorophyll metabolism;
XLOC_016069	XLOC_016069	Solyc03g112150.1	3:64129645-64131079	OHr	12Hr	OK	211.324	56.5352	-1.90224	-2.63585	0.0006	0.0178644	yes	A0A3Q7FRC7	101245244	Elongation factor Tu	Solanum lycopersicum (Tomato) (Lycopersicon esculentum)	-	mitochondrial translational elongation [GO:0070125]; translational elongation [GO:0006414]	mitochondrion [GO:0005739]	mitochondrion [GO:0005739]; GTP binding [GO:0005525]; GTPase activity [GO:0003924]; translation elongation factor activity [GO:0003746]; mitochondrial translational elongation [GO:0070125]; translational elongation [GO:0006414]	GTPase activity [GO:0003924]; GTP binding [GO:0005525]; translation elongation factor activity [GO:0003746]	GO:0003746; GO:0003924; GO:0005525; GO:0005739; GO:0006414; GO:0070125	-	sly:101245244;	K02358;	Plant-pathogen interaction;
XLOC_010668	XLOC_010668	Solyc12g013900.2	12:4704860-4706760	OHr	12Hr	OK	154.748	41.2691	-1.90678	-2.70576	0.0002	0.00764308	yes	A0A3Q7J5A2	-	Phytocyanin domain-containing protein	Solanum lycopersicum (Tomato) (Lycopersicon esculentum)	-	-	anchored component of plasma membrane [GO:0046658]; integral component of membrane [GO:0016021]	anchored component of plasma membrane [GO:0046658]; integral component of membrane [GO:0016021]; electron transfer activity [GO:0009055]	electron transfer activity [GO:0009055]	GO:0009055; GO:0016021; GO:0046658	-	-	-	-
XLOC_008267	XLOC_008267	Solyc11g012670.1	11:5440925-5442995	OHr	12Hr	OK	38.2249	10.1501	-1.91302	-2.77953	0.0002	0.00764308	yes	A0A3Q7IS72	101264082	Smr domain-containing protein	Solanum lycopersicum (Tomato) (Lycopersicon esculentum)	-	-	chloroplast [GO:0009507]	chloroplast [GO:0009507]	-	GO:0009507	-	sly:101264082;	-	-
XLOC_007685	XLOC_007685	Solyc11g066060.2	11:52034447-52038669	OHr	12Hr	OK	305.397	80.4167	-1.92512	-2.36747	0.00125	0.0301039	yes	A0A3Q7IZ03	-	Uncharacterized protein	Solanum lycopersicum (Tomato) (Lycopersicon esculentum)	-	cellular response to unfolded protein [GO:0034620]; chaperone cofactor-dependent protein refolding [GO:0051085]; protein refolding [GO:0042026]; response to unfolded protein [GO:0006986]	cytoplasm [GO:0005737]	cytoplasm [GO:0005737]; ATP binding [GO:0005524]; ATPase activity [GO:0016887]; heat shock protein binding [GO:0031072]; misfolded protein binding [GO:0051787]; protein folding chaperone [GO:0044183]; unfolded protein binding [GO:0051082]; cellular response to unfolded protein [GO:0034620]; chaperone cofactor-dependent protein refolding [GO:0051085]; protein refolding [GO:0042026]; response to un…	ATPase activity [GO:0016887]; ATP binding [GO:0005524]; heat shock protein binding [GO:0031072]; misfolded protein binding [GO:0051787]; protein folding chaperone [GO:0044183]; unfolded protein binding [GO:0051082]	GO:0005524; GO:0005737; GO:0006986; GO:0016887; GO:0031072; GO:0034620; GO:0042026; GO:0044183; GO:0051082; GO:0051085; GO:0051787	-	sly:101254866;	K03283;	Spliceosome; Protein processing in endoplasmic reticulum; MAPK signaling pathway; Endocytosis;
XLOC_022434	XLOC_022434	Solyc05g008860.3	5:3085254-3087955	OHr	12Hr	OK	15.0053	3.94514	-1.92732	-2.49145	0.0005	0.0156649	yes	A0A3Q7GB38	101244183	Protein kinase domain-containing protein	Solanum lycopersicum (Tomato) (Lycopersicon esculentum)	-	-	integral component of membrane [GO:0016021]; plasma membrane [GO:0005886]	integral component of membrane [GO:0016021]; plasma membrane [GO:0005886]; acetylglucosaminyltransferase activity [GO:0008375]; ATP binding [GO:0005524]; protein kinase activity [GO:0004672]	acetylglucosaminyltransferase activity [GO:0008375]; ATP binding [GO:0005524]; protein kinase activity [GO:0004672]	GO:0004672; GO:0005524; GO:0005886; GO:0008375; GO:0016021	-	sly:101244183;	-	-
XLOC_015326	XLOC_015326	Solyc03g044600.2	3:10197581-10199853	OHr	12Hr	OK	35.5672	9.28134	-1.93814	-2.41253	0.0011	0.0276399	yes	A0A3Q7FJH4	-	Uncharacterized protein	Solanum lycopersicum (Tomato) (Lycopersicon esculentum)	-	-	-	-	-	-	-	-	-	-
XLOC_010635	XLOC_010635	Solyc12g011280.2	12:4139378-4140964	OHr	12Hr	OK	907.424	236.633	-1.93913	-2.30448	0.00125	0.0301039	yes	A0A3Q7JSZ2	101265617	Chlorophyll a-b binding protein, chloroplastic	Solanum lycopersicum (Tomato) (Lycopersicon esculentum)	-	photosynthesis, light harvesting in photosystem I [GO:0009768]; protein-chromophore linkage [GO:0018298]; response to light stimulus [GO:0009416]	chloroplast thylakoid membrane [GO:0009535]; photosystem I [GO:0009522]; photosystem II [GO:0009523]; plastoglobule [GO:0010287]	chloroplast thylakoid membrane [GO:0009535]; photosystem I [GO:0009522]; photosystem II [GO:0009523]; plastoglobule [GO:0010287]; chlorophyll binding [GO:0016168]; photosynthesis, light harvesting in photosystem I [GO:0009768]; protein-chromophore linkage [GO:0018298]; response to light stimulus [GO:0009416]	chlorophyll binding [GO:0016168]	GO:0009416; GO:0009522; GO:0009523; GO:0009535; GO:0009768; GO:0010287; GO:0016168; GO:0018298	-	sly:101265617;	K08909;	Metabolic pathways; Photosynthesis - antenna proteins;
XLOC_027563	XLOC_027563	Solyc07g064020.3	7:66451615-66453514	OHr	12Hr	OK	45.6299	11.7425	-1.95824	-2.6532	0.00075	0.0211705	yes	A0A3Q7HI17	101260554	SHSP domain-containing protein	Solanum lycopersicum (Tomato) (Lycopersicon esculentum)	-	-	-	-	-	-	-	sly:101260554;	-	-
XLOC_030251	XLOC_030251	Solyc08g006160.3	8:878636-883682	OHr	12Hr	OK	198.389	50.4982	-1.97403	-2.90889	0.0001	0.00457579	yes	A0A3Q7HJZ4	101260745	Uncharacterized protein	Solanum lycopersicum (Tomato) (Lycopersicon esculentum)	-	-	-	-	-	-	-	sly:101260745;	-	-
XLOC_027695	XLOC_027695	Solyc07g005210.3	7:202261-203432	OHr	12Hr	OK	132.359	33.645	-1.976	-2.88559	0.0001	0.00457579	yes	Q38JE1	TIL' 100736503	Temperature-induced lipocalin	Solanum lycopersicum (Tomato) (Lycopersicon esculentum)	-	lipid metabolic process [GO:0006629]; response to reactive oxygen species [GO:0000302]	cytoplasm [GO:0005737]	cytoplasm [GO:0005737]; lipid metabolic process [GO:0006629]; response to reactive oxygen species [GO:0000302]	-	GO:0000302; GO:0005737; GO:0006629	-	sly:100736503;	K03098;	-
XLOC_020808	XLOC_020808	Solyc04g078470.3	4:63288350-63290357	OHr	12Hr	OK	84.0439	21.2083	-1.98651	-2.76857	0.00095	0.0249526	yes	Q9SMD4	CycD3;3 543723	CycD3;3 protein	Solanum lycopersicum (Tomato) (Lycopersicon esculentum)	-	cell division [GO:0051301]; mitotic cell cycle phase transition [GO:0044772]; regulation of cyclin-dependent protein serine/threonine kinase activity [GO:0000079]	cyclin-dependent protein kinase holoenzyme complex [GO:0000307]; cytoplasm [GO:0005737]; host cell nucleus [GO:0042025]; nucleus [GO:0005634]	cyclin-dependent protein kinase holoenzyme complex [GO:0000307]; cytoplasm [GO:0005737]; host cell nucleus [GO:0042025]; nucleus [GO:0005634]; cyclin-dependent protein serine/threonine kinase regulator activity [GO:0016538]; cell division [GO:0051301]; mitotic cell cycle phase transition [GO:0044772]; regulation of cyclin-dependent protein serine/threonine kinase activity [GO:0000079]	cyclin-dependent protein serine/threonine kinase regulator activity [GO:0016538]	GO:0000079; GO:0000307; GO:0005634; GO:0005737; GO:0016538; GO:0042025; GO:0044772; GO:0051301	-	sly:543723;	K14505;	Plant hormone signal transduction;
XLOC_001340	XLOC_001340	Solyc01g096630.3	1:87566322-87568026	OHr	12Hr	OK	35.4402	8.84902	-2.0018	-2.47444	0.00135	0.0317213	yes	Q3SC80	ACI112 778220	ACI112	Solanum lycopersicum (Tomato) (Lycopersicon esculentum)	-	circadian rhythm [GO:0007623]; regulation of transcription, DNA-templated [GO:0006355]	-	circadian rhythm [GO:0007623]; regulation of transcription, DNA-templated [GO:0006355]	-	GO:0006355; GO:0007623	-	sly:778220;	-	-
XLOC_006942	XLOC_006942	Solyc11g007900.2	11:2105988-2132629	OHr	12Hr	OK	5.11589	1.27707	-2.00215	-2.39884	0.002	0.0423342	yes	A0A3Q7IPY8	-	Uncharacterized protein	Solanum lycopersicum (Tomato) (Lycopersicon esculentum)	-	-	-	L-ascorbic acid binding [GO:0031418]; oxidoreductase activity [GO:0016491]	L-ascorbic acid binding [GO:0031418]; oxidoreductase activity [GO:0016491]	GO:0016491; GO:0031418	-	-	-	-
XLOC_021477	XLOC_021477	Solyc05g015390.3	5:10448597-10450425	OHr	12Hr	OK	70.1116	17.4019	-2.01041	-2.83539	5e-05	0.00278654	yes	A0A3Q7GG77	101268572	Uncharacterized protein	Solanum lycopersicum (Tomato) (Lycopersicon esculentum)	-	-	-	-	-	-	-	sly:101268572;	-	-
XLOC_014699	XLOC_014699	Solyc02g089550.3	2:51970567-51974558	OHr	12Hr	OK	12.1041	2.99782	-2.01352	-2.56227	0.00185	0.0402601	yes	A0A3Q7F9K3	101245114	Protein kinase domain-containing protein	Solanum lycopersicum (Tomato) (Lycopersicon esculentum)	-	-	integral component of membrane [GO:0016021]	integral component of membrane [GO:0016021]; ATP binding [GO:0005524]; protein serine/threonine kinase activity [GO:0004674]	ATP binding [GO:0005524]; protein serine/threonine kinase activity [GO:0004674]	GO:0004674; GO:0005524; GO:0016021	-	sly:101245114;	-	-
XLOC_018145	XLOC_018145	Solyc03g119930.1	3:69951367-69952744	OHr	12Hr	OK	23.2742	5.76147	-2.01422	-2.47072	0.00205	0.0423342	yes	A0A3Q7FUT9	101255480	Uncharacterized protein	Solanum lycopersicum (Tomato) (Lycopersicon esculentum)	-	-	integral component of membrane [GO:0016021]	integral component of membrane [GO:0016021]; molybdate ion transmembrane transporter activity [GO:0015098]	molybdate ion transmembrane transporter activity [GO:0015098]	GO:0015098; GO:0016021	-	sly:101255480;	-	-
XLOC_022341	XLOC_022341	Solyc05g006860.3	5:1477171-1484503	OHr	12Hr	OK	54.7087	13.4793	-2.02102	-2.66954	0.00035	0.0121231	yes	A0A3Q7GCA6	-	Thioredoxin domain-containing protein	Solanum lycopersicum (Tomato) (Lycopersicon esculentum)	-	cell redox homeostasis [GO:0045454]; glycerol ether metabolic process [GO:0006662]	-	protein disulfide oxidoreductase activity [GO:0015035]; cell redox homeostasis [GO:0045454]; glycerol ether metabolic process [GO:0006662]	protein disulfide oxidoreductase activity [GO:0015035]	GO:0006662; GO:0015035; GO:0045454	-	-	-	-
XLOC_011534	XLOC_011534	Solyc12g099270.2	12:67450145-67455648	OHr	12Hr	OK	50.0521	12.1955	-2.03708	-2.86943	5e-05	0.00278654	yes	A0A3Q7JDK8	-	Uncharacterized protein	Solanum lycopersicum (Tomato) (Lycopersicon esculentum)	-	ribosomal subunit export from nucleus [GO:0000054]; translational initiation [GO:0006413]; translational termination [GO:0006415]	-	ATP binding [GO:0005524]; iron ion binding [GO:0005506]; iron-sulfur cluster binding [GO:0051536]; ribosomal small subunit binding [GO:0043024]; ribosomal subunit export from nucleus [GO:0000054]; translational initiation [GO:0006413]; translational termination [GO:0006415]	ATP binding [GO:0005524]; iron ion binding [GO:0005506]; iron-sulfur cluster binding [GO:0051536]; ribosomal small subunit binding [GO:0043024]	GO:0000054; GO:0005506; GO:0005524; GO:0006413; GO:0006415; GO:0043024; GO:0051536	-	-	-	-
XLOC_016784	XLOC_016784	Solyc03g025710.3	3:3145688-3148004	OHr	12Hr	OK	110.377	26.6434	-2.05059	-3.00398	5e-05	0.00278654	yes	A0A3Q7FET0	101251856	N-acetyltransferase domain-containing protein	Solanum lycopersicum (Tomato) (Lycopersicon esculentum)	-	-	cytoplasm [GO:0005737]	cytoplasm [GO:0005737]; N-acetyltransferase activity [GO:0008080]	N-acetyltransferase activity [GO:0008080]	GO:0005737; GO:0008080	-	sly:101251856;	-	-
XLOC_008103	XLOC_008103	Solyc11g008250.2	11:2467771-2484526	OHr	12Hr	OK	55.5336	13.3564	-2.05583	-2.98656	0.0001	0.00457579	yes	A0A3Q7IQ47	101265790	AAA domain-containing protein	Solanum lycopersicum (Tomato) (Lycopersicon esculentum)	-	-	-	ATP binding [GO:0005524]	ATP binding [GO:0005524]	GO:0005524	-	sly:101265790;	-	-
XLOC_031251	XLOC_031251	Solyc08g080400.1	8:63805068-63807108	OHr	12Hr	OK	12.1169	2.91128	-2.0573	-2.19564	0.0026	0.0493546	yes	A0A3Q7HTU5	101244695	GRAS domain-containing protein	Solanum lycopersicum (Tomato) (Lycopersicon esculentum)	-	regulation of transcription, DNA-templated [GO:0006355]	nucleus [GO:0005634]	nucleus [GO:0005634]; DNA-binding transcription factor activity [GO:0003700]; sequence-specific DNA binding [GO:0043565]; regulation of transcription, DNA-templated [GO:0006355]	DNA-binding transcription factor activity [GO:0003700]; sequence-specific DNA binding [GO:0043565]	GO:0003700; GO:0005634; GO:0006355; GO:0043565	-	sly:101244695;	-	-
XLOC_028779	XLOC_028779	Solyc07g062930.3	7:65683532-65688558	OHr	12Hr	OK	22.4895	5.38261	-2.06288	-2.55154	0.00135	0.0317213	yes	A0A3Q7HEN3	101259352	Uncharacterized protein	Solanum lycopersicum (Tomato) (Lycopersicon esculentum)	-	-	-	protein methyltransferase activity [GO:0008276]	protein methyltransferase activity [GO:0008276]	GO:0008276	-	sly:101259352;	-	-
XLOC_028602	XLOC_028602	Solyc07g054210.3	7:62692748-62695916	OHr	12Hr	OK	387.751	92.3047	-2.07065	-2.68407	0.00015	0.00618057	yes	A0A3Q7HEX8	543647	NADPH-protochlorophyllide oxidoreductase (EC 1.3.1.33)	Solanum lycopersicum (Tomato) (Lycopersicon esculentum)	PATHWAY: Porphyrin-containing compound metabolism; chlorophyll biosynthesis. {ECO:0000256|ARBA:ARBA00005173, ECO:0000256|RuleBase:RU365001}.	chlorophyll biosynthetic process [GO:0015995]; photosynthesis [GO:0015979]	chloroplast [GO:0009507]	chloroplast [GO:0009507]; protochlorophyllide reductase activity [GO:0016630]; chlorophyll biosynthetic process [GO:0015995]; photosynthesis [GO:0015979]	protochlorophyllide reductase activity [GO:0016630]	GO:0009507; GO:0015979; GO:0015995; GO:0016630	UPA00668	sly:543647;	K00218;	Metabolic pathways; Biosynthesis of secondary metabolites; Porphyrin and chlorophyll metabolism;
XLOC_002253	XLOC_002253	Solyc01g008930.3	1:2883055-2887029	OHr	12Hr	OK	25.8255	6.14288	-2.07181	-2.76207	0.0007	0.0203199	yes	A0A3Q7E952	-	Uncharacterized protein	Solanum lycopersicum (Tomato) (Lycopersicon esculentum)	-	phytochromobilin biosynthetic process [GO:0010024]	-	cobalt ion binding [GO:0050897]; oxidoreductase activity, acting on the CH-CH group of donors, iron-sulfur protein as acceptor [GO:0016636]; phytochromobilin biosynthetic process [GO:0010024]	cobalt ion binding [GO:0050897]; oxidoreductase activity, acting on the CH-CH group of donors, iron-sulfur protein as acceptor [GO:0016636]	GO:0010024; GO:0016636; GO:0050897	-	-	-	-
XLOC_032810	XLOC_032810	Solyc09g009420.1	9:2856893-2857358	OHr	12Hr	OK	357.713	84.8151	-2.07641	-3.07648	0.00015	0.00618057	yes	A0A3Q7HXC7	-	Uncharacterized protein	Solanum lycopersicum (Tomato) (Lycopersicon esculentum)	-	blue light signaling pathway [GO:0009785]	-	blue light signaling pathway [GO:0009785]	-	GO:0009785	-	-	-	-
XLOC_014255	XLOC_014255	Solyc02g080490.3	2:45241212-45253784	OHr	12Hr	OK	7.40924	1.74112	-2.08931	-2.55678	0.0011	0.0276399	yes	A0A3Q7F519	-	Protein DETOXIFICATION (Multidrug and toxic compound extrusion protein)	Solanum lycopersicum (Tomato) (Lycopersicon esculentum)	-	-	integral component of membrane [GO:0016021]; membrane [GO:0016020]	integral component of membrane [GO:0016021]; membrane [GO:0016020]; antiporter activity [GO:0015297]; transmembrane transporter activity [GO:0022857]; xenobiotic transmembrane transporter activity [GO:0042910]	antiporter activity [GO:0015297]; transmembrane transporter activity [GO:0022857]; xenobiotic transmembrane transporter activity [GO:0042910]	GO:0015297; GO:0016020; GO:0016021; GO:0022857; GO:0042910	-	-	-	-
XLOC_027679	XLOC_027679	Solyc07g066430.3	7:67993679-68001475	OHr	12Hr	OK	57.4004	13.4631	-2.09205	-2.96062	5e-05	0.00278654	yes	A0A3Q7HGG5	101259460	Obg-like ATPase 1	Solanum lycopersicum (Tomato) (Lycopersicon esculentum)	-	-	cytoplasm [GO:0005737]	cytoplasm [GO:0005737]; ATP binding [GO:0005524]; ATPase activity [GO:0016887]; GTP binding [GO:0005525]; ribosomal large subunit binding [GO:0043023]; ribosome binding [GO:0043022]	ATPase activity [GO:0016887]; ATP binding [GO:0005524]; GTP binding [GO:0005525]; ribosomal large subunit binding [GO:0043023]; ribosome binding [GO:0043022]	GO:0005524; GO:0005525; GO:0005737; GO:0016887; GO:0043022; GO:0043023	-	sly:101259460;	K19788;	-
XLOC_015082	XLOC_015082	Solyc03g007770.3	3:2317034-2321125	OHr	12Hr	OK	15.5181	3.59654	-2.10927	-2.58477	0.00135	0.0317213	yes	A0A3Q7FGB3	-	Uncharacterized protein	Solanum lycopersicum (Tomato) (Lycopersicon esculentum)	-	transmembrane transport [GO:0055085]	integral component of membrane [GO:0016021]; plasma membrane [GO:0005886]	integral component of membrane [GO:0016021]; plasma membrane [GO:0005886]; transmembrane transport [GO:0055085]	-	GO:0005886; GO:0016021; GO:0055085	-	sly:101261097;	-	-
XLOC_001393	XLOC_001393	Solyc01g097650.3	1:88298417-88303971	OHr	12Hr	OK	7.60665	1.75434	-2.11633	-2.29716	0.00235	0.0462761	yes	A0A3Q7F704	101267270	Uncharacterized protein	Solanum lycopersicum (Tomato) (Lycopersicon esculentum)	-	-	integral component of membrane [GO:0016021]; membrane [GO:0016020]	integral component of membrane [GO:0016021]; membrane [GO:0016020]	-	GO:0016020; GO:0016021	-	sly:101267270;	K23544;	-
XLOC_024869	XLOC_024869	Solyc06g076670.3	6:47754956-47763708	OHr	12Hr	OK	10.4777	2.41361	-2.11807	-2.75377	0.0002	0.00764308	yes	A0A3Q7H414	-	RRM domain-containing protein	Solanum lycopersicum (Tomato) (Lycopersicon esculentum)	-	-	-	RNA binding [GO:0003723]	RNA binding [GO:0003723]	GO:0003723	-	sly:101261529;	-	-
[truncated: 113 more rows]
